# Supplementary material for: Comparison of transcriptome alterations induced by pendimethalin or its commercial formulation Stomp Aqua in human MCF-7, MCF-10 A and MCF-12 A mammary epithelial cells
Source: BMC Res Notes. 2023 Apr 25;16:62. doi: 10.1186/s13104-023-06327-w (PMC10131388; doi:10.1186/s13104-023-06327-w)
Supplement: Supplementary file 1 — Supplementary Material 1 [file 13104_2023_6327_MOESM1_ESM.xls]

## Sheet: Content
	Spreadsheet	Description
	deg_mcf12a_pend	differentially expressed genes after exposure to pendimethalin in MCF12-A cells
	deg_mcf12a_form	differentially expressed genes after exposure to pendimethalin formulation in MCF12-A cells
	deg_mcf10a_pend	differentially expressed genes after exposure to pendimethalin in MCF10-A cells
	deg_mcf10a_form	differentially expressed genes after exposure to pendimethalin formulation in MCF10-A cells
	deg_mcf7_pend	differentially expressed genes after exposure to pendimethalin in MCF7 cells
	deg_mcf7_form	differentially expressed genes after exposure to pendimethalin formulation in MCF7 cells
	kegg_mcf10a_form	KEGG pathway enrichment analysis to determine which pathways are most affected by the pendimethalin formulation
	kegg_mcf10a_pend	KEGG pathway enrichment analysis to determine which pathways are most affected by pendimethalin

## Sheet: deg_mcf12a_pend
ensembl_gene_id	hgnc_symbol	description	baseMean	log2FoldChange	lfcSE	stat	pvalue	padj	FC
ENSG00000002587	HS3ST1	heparan sulfate-glucosamine 3-sulfotransferase 1 [Source:HGNC Symbol;Acc:HGNC:5194]	36.1018	-0.67692	0.641731	-1.05483	0.291501	1	-1.59872
ENSG00000002726	AOC1	amine oxidase copper containing 1 [Source:HGNC Symbol;Acc:HGNC:80]	3.86714	-1.01266	0.716083	-1.41417	0.157313	1	-2.01763
ENSG00000003056	M6PR	mannose-6-phosphate receptor, cation dependent [Source:HGNC Symbol;Acc:HGNC:6752]	3989.28	-0.0112009	0.064441	-0.173816	0.86201	1	-1.00779
ENSG00000003393	ALS2	alsin Rho guanine nucleotide exchange factor ALS2 [Source:HGNC Symbol;Acc:HGNC:443]	951.784	0.14363	0.171307	0.83844	0.401783	1	1.10468
ENSG00000003400	CASP10	caspase 10 [Source:HGNC Symbol;Acc:HGNC:1500]	71.6202	0.0718641	0.325676	0.220661	0.825356	1	1.05107
ENSG00000003402	CFLAR	CASP8 and FADD like apoptosis regulator [Source:HGNC Symbol;Acc:HGNC:1876]	1880.54	0.0727928	0.0949309	0.766798	0.443202	1	1.05175
ENSG00000003436	TFPI	tissue factor pathway inhibitor [Source:HGNC Symbol;Acc:HGNC:11760]	2222.54	-0.0239963	0.127706	-0.187902	0.850954	1	-1.01677
ENSG00000003509	NDUFAF7	NADH:ubiquinone oxidoreductase complex assembly factor 7 [Source:HGNC Symbol;Acc:HGNC:28816]	531.976	0.112114	0.0832602	1.34655	0.178124	1	1.08081
ENSG00000003987	MTMR7	myotubularin related protein 7 [Source:HGNC Symbol;Acc:HGNC:7454]	67.483	-0.178156	0.284002	-0.627305	0.530459	1	-1.13144
ENSG00000004468	CD38	CD38 molecule [Source:HGNC Symbol;Acc:HGNC:1667]	3.25009	-1.18397	0.818195	-1.44705	0.147884	1	-2.272
ENSG00000004478	FKBP4	FKBP prolyl isomerase 4 [Source:HGNC Symbol;Acc:HGNC:3720]	13599.3	-0.0338749	0.114797	-0.295085	0.767929	1	-1.02376
ENSG00000004776	HSPB6	heat shock protein family B (small) member 6 [Source:HGNC Symbol;Acc:HGNC:26511]	4.42269	0.276583	0.496024	0.557601	0.577117	1	1.21132
ENSG00000004848	ARX	aristaless related homeobox [Source:HGNC Symbol;Acc:HGNC:18060]	26.3049	-2.00291	1.12251	-1.78432	0.0743721	1	-4.00808
ENSG00000004866	ST7	suppression of tumorigenicity 7 [Source:HGNC Symbol;Acc:HGNC:11351]	515.726	-0.124112	0.0896384	-1.38459	0.166178	1	-1.08984
ENSG00000005238	FAM214B	family with sequence similarity 214 member B [Source:HGNC Symbol;Acc:HGNC:25666]	749.931	0.0197225	0.182247	0.108218	0.913822	1	1.01376
ENSG00000005249	PRKAR2B	protein kinase cAMP-dependent type II regulatory subunit beta [Source:HGNC Symbol;Acc:HGNC:9392]	95.4528	-0.274674	0.596218	-0.460694	0.645018	1	-1.20972
ENSG00000005379	TSPOAP1	TSPO associated protein 1 [Source:HGNC Symbol;Acc:HGNC:16831]	11.6254	-0.827204	0.736567	-1.12305	0.261415	1	-1.77424
ENSG00000005436	GCFC2	GC-rich sequence DNA-binding factor 2 [Source:HGNC Symbol;Acc:HGNC:1317]	865.66	-0.0328155	0.146648	-0.223771	0.822936	1	-1.02301
ENSG00000005483	KMT2E	lysine methyltransferase 2E (inactive) [Source:HGNC Symbol;Acc:HGNC:18541]	1710.07	0.148412	0.140293	1.05787	0.290114	1	1.10835
ENSG00000005513	SOX8	SRY-box transcription factor 8 [Source:HGNC Symbol;Acc:HGNC:11203]	5.27084	0	1.33082	0	1	1	-1
ENSG00000005810	MYCBP2	MYC binding protein 2 [Source:HGNC Symbol;Acc:HGNC:23386]	1763.84	0.0450732	0.21151	0.213102	0.831248	1	1.03174
ENSG00000005884	ITGA3	integrin subunit alpha 3 [Source:HGNC Symbol;Acc:HGNC:6139]	17605.2	0.0261736	0.0985736	0.265523	0.790606	1	1.01831
ENSG00000006007	GDE1	glycerophosphodiester phosphodiesterase 1 [Source:HGNC Symbol;Acc:HGNC:29644]	2865.74	0.0280443	0.0898947	0.311968	0.755064	1	1.01963
ENSG00000006062	MAP3K14	mitogen-activated protein kinase kinase kinase 14 [Source:HGNC Symbol;Acc:HGNC:6853]	338.619	0.0244236	0.160581	0.152095	0.879112	1	1.01707
ENSG00000006194	ZNF263	zinc finger protein 263 [Source:HGNC Symbol;Acc:HGNC:13056]	1056	-0.0200035	0.12689	-0.157644	0.874737	1	-1.01396
ENSG00000006327	TNFRSF12A	TNF receptor superfamily member 12A [Source:HGNC Symbol;Acc:HGNC:18152]	3816.89	0.00642893	0.190458	0.0337551	0.973072	1	1.00447
ENSG00000006534	ALDH3B1	aldehyde dehydrogenase 3 family member B1 [Source:HGNC Symbol;Acc:HGNC:410]	1479.73	-0.111548	0.284285	-0.392382	0.694776	1	-1.08039
ENSG00000006555	TTC22	tetratricopeptide repeat domain 22 [Source:HGNC Symbol;Acc:HGNC:26067]	169.873	0.0130272	0.19734	0.066014	0.947367	1	1.00907
ENSG00000006638	TBXA2R	thromboxane A2 receptor [Source:HGNC Symbol;Acc:HGNC:11608]	42.3403	-0.190716	0.241639	-0.789262	0.429959	1	-1.14133
ENSG00000006837	CDKL3	cyclin dependent kinase like 3 [Source:HGNC Symbol;Acc:HGNC:15483]	45.2688	-0.0762715	0.317824	-0.23998	0.810346	1	-1.05429
ENSG00000007038	PRSS21	serine protease 21 [Source:HGNC Symbol;Acc:HGNC:9485]	114.392	0	1.31942	0	1	1	-1
ENSG00000007129	CEACAM21	CEA cell adhesion molecule 21 [Source:HGNC Symbol;Acc:HGNC:28834]	0.711375	0.263407	2.75069	0.0957605	0.923711	1	1.20031
ENSG00000007168	PAFAH1B1	platelet activating factor acetylhydrolase 1b regulatory subunit 1 [Source:HGNC Symbol;Acc:HGNC:8574]	3724.48	-0.00634903	0.108858	-0.0583238	0.953491	1	-1.00441
ENSG00000007866	TEAD3	TEA domain transcription factor 3 [Source:HGNC Symbol;Acc:HGNC:11716]	876.364	0.0274926	0.120853	0.227487	0.820045	1	1.01924
ENSG00000007944	MYLIP	myosin regulatory light chain interacting protein [Source:HGNC Symbol;Acc:HGNC:21155]	504.04	0.0182405	0.199246	0.0915478	0.927057	1	1.01272
ENSG00000007952	NOX1	NADPH oxidase 1 [Source:HGNC Symbol;Acc:HGNC:7889]	2.5403	-1.59197	0.718465	-2.21579	0.0267058	1	-3.0146
ENSG00000008056	SYN1	synapsin I [Source:HGNC Symbol;Acc:HGNC:11494]	10.5326	-0.966047	1.06133	-0.910219	0.362707	1	-1.95348
ENSG00000008256	CYTH3	cytohesin 3 [Source:HGNC Symbol;Acc:HGNC:9504]	978.211	-0.00586915	0.117845	-0.0498041	0.960278	1	-1.00408
ENSG00000008282	SYPL1	synaptophysin like 1 [Source:HGNC Symbol;Acc:HGNC:11507]	5828.01	-0.0107898	0.0937503	-0.115091	0.908373	1	-1.00751
ENSG00000008441	NFIX	nuclear factor I X [Source:HGNC Symbol;Acc:HGNC:7788]	3432.44	-0.000796385	0.164456	-0.00484255	0.996136	1	-1.00055
ENSG00000008853	RHOBTB2	Rho related BTB domain containing 2 [Source:HGNC Symbol;Acc:HGNC:18756]	2341.05	0.0507485	0.156469	0.324336	0.745684	1	1.0358
ENSG00000009413	REV3L	REV3 like, DNA directed polymerase zeta catalytic subunit [Source:HGNC Symbol;Acc:HGNC:9968]	1037.24	0.160163	0.160278	0.999278	0.31766	1	1.11741
ENSG00000009694	TENM1	teneurin transmembrane protein 1 [Source:HGNC Symbol;Acc:HGNC:8117]	47.7321	-0.763402	0.711923	-1.07231	0.283581	1	-1.69749
ENSG00000009765	IYD	iodotyrosine deiodinase [Source:HGNC Symbol;Acc:HGNC:21071]	9.36333	0.267562	0.682672	0.391933	0.695108	1	1.20377
ENSG00000009780	FAM76A	family with sequence similarity 76 member A [Source:HGNC Symbol;Acc:HGNC:28530]	241.709	-0.0320726	0.167233	-0.191785	0.847911	1	-1.02248
ENSG00000009830	POMT2	protein O-mannosyltransferase 2 [Source:HGNC Symbol;Acc:HGNC:19743]	1038.28	0.0510331	0.155152	0.328923	0.742214	1	1.03601
ENSG00000009844	VTA1	vesicle trafficking 1 [Source:HGNC Symbol;Acc:HGNC:20954]	2080.14	0.0249679	0.102008	0.244764	0.806639	1	1.01746
ENSG00000010219	DYRK4	dual specificity tyrosine phosphorylation regulated kinase 4 [Source:HGNC Symbol;Acc:HGNC:3095]	289.297	-0.0745525	0.134568	-0.554015	0.579569	1	-1.05303
ENSG00000010244	ZNF207	zinc finger protein 207 [Source:HGNC Symbol;Acc:HGNC:12998]	5315.53	0.0174851	0.0592943	0.294886	0.768081	1	1.01219
ENSG00000010270	STARD3NL	STARD3 N-terminal like [Source:HGNC Symbol;Acc:HGNC:19169]	837.392	-0.0359817	0.166668	-0.215888	0.829075	1	-1.02525
ENSG00000010295	IFFO1	intermediate filament family orphan 1 [Source:HGNC Symbol;Acc:HGNC:24970]	4.94449	-1.51941	0.628214	-2.41862	0.0155794	1	-2.86674
ENSG00000010438	PRSS3	serine protease 3 [Source:HGNC Symbol;Acc:HGNC:9486]	4.51639	-0.454691	0.563729	-0.806577	0.41991	1	-1.37049
ENSG00000010810	FYN	FYN proto-oncogene, Src family tyrosine kinase [Source:HGNC Symbol;Acc:HGNC:4037]	69.4704	-0.344647	0.393126	-0.876684	0.380658	1	-1.26984
ENSG00000011052	NME1-NME2	NME1-NME2 readthrough [Source:HGNC Symbol;Acc:HGNC:33531]	379.121	-0.170767	0.234887	-0.727015	0.467217	1	-1.12566
ENSG00000011105	TSPAN9	tetraspanin 9 [Source:HGNC Symbol;Acc:HGNC:21640]	1077.79	-0.0199964	0.200537	-0.0997144	0.920571	1	-1.01396
ENSG00000011198	ABHD5	abhydrolase domain containing 5, lysophosphatidic acid acyltransferase [Source:HGNC Symbol;Acc:HGNC:21396]	968.176	-0.0132435	0.185109	-0.0715444	0.942964	1	-1.00922
ENSG00000011275	RNF216	ring finger protein 216 [Source:HGNC Symbol;Acc:HGNC:21698]	1836.37	0.0286791	0.0656105	0.437112	0.66203	1	1.02008
ENSG00000011422	PLAUR	plasminogen activator, urokinase receptor [Source:HGNC Symbol;Acc:HGNC:9053]	466.772	-0.0916938	0.265638	-0.345183	0.729957	1	-1.06562
ENSG00000011465	DCN	decorin [Source:HGNC Symbol;Acc:HGNC:2705]	222.635	-0.147033	0.524697	-0.280224	0.779305	1	-1.10729
ENSG00000011590	ZBTB32	zinc finger and BTB domain containing 32 [Source:HGNC Symbol;Acc:HGNC:16763]	5.53009	0.800652	0.849016	0.943034	0.345663	1	1.74189
ENSG00000012061	ERCC1	ERCC excision repair 1, endonuclease non-catalytic subunit [Source:HGNC Symbol;Acc:HGNC:3433]	1633.18	-0.0190446	0.132281	-0.143971	0.885523	1	-1.01329
ENSG00000012232	EXTL3	exostosin like glycosyltransferase 3 [Source:HGNC Symbol;Acc:HGNC:3518]	1696.27	0.0783822	0.115801	0.676867	0.49849	1	1.05583
ENSG00000012779	ALOX5	arachidonate 5-lipoxygenase [Source:HGNC Symbol;Acc:HGNC:435]	5.21429	0.364083	8.68444	0.0419235	0.96656	1	1.28706
ENSG00000013293	SLC7A14	solute carrier family 7 member 14 [Source:HGNC Symbol;Acc:HGNC:29326]	13.9716	2.16183	0.875554	2.4691	0.0135454	1	4.47482
ENSG00000013364	MVP	major vault protein [Source:HGNC Symbol;Acc:HGNC:7531]	3523.55	-0.0248379	0.232609	-0.10678	0.914964	1	-1.01737
ENSG00000013374	NUB1	negative regulator of ubiquitin like proteins 1 [Source:HGNC Symbol;Acc:HGNC:17623]	2178.92	-0.0139974	0.0938581	-0.149133	0.881448	1	-1.00975
ENSG00000013375	PGM3	phosphoglucomutase 3 [Source:HGNC Symbol;Acc:HGNC:8907]	1400.27	0.0264383	0.129556	0.204069	0.838299	1	1.01849
ENSG00000013619	MAMLD1	mastermind like domain containing 1 [Source:HGNC Symbol;Acc:HGNC:2568]	254.353	0.116021	0.251992	0.460416	0.645218	1	1.08374
ENSG00000014138	POLA2	DNA polymerase alpha 2, accessory subunit [Source:HGNC Symbol;Acc:HGNC:30073]	798.916	0.0265138	0.350241	0.0757016	0.939657	1	1.01855
ENSG00000014919	COX15	cytochrome c oxidase assembly homolog COX15 [Source:HGNC Symbol;Acc:HGNC:2263]	1705.15	0.0606589	0.0798917	0.759265	0.447694	1	1.04294
ENSG00000015479	MATR3	matrin 3 [Source:HGNC Symbol;Acc:HGNC:6912]	8077.73	0.0306827	0.120516	0.254594	0.799037	1	1.0215
ENSG00000016082	ISL1	ISL LIM homeobox 1 [Source:HGNC Symbol;Acc:HGNC:6132]	22.3191	-0.06026	0.323094	-0.18651	0.852045	1	-1.04265
ENSG00000016402	IL20RA	interleukin 20 receptor subunit alpha [Source:HGNC Symbol;Acc:HGNC:6003]	170.231	-0.0393899	0.233424	-0.168748	0.865995	1	-1.02768
ENSG00000016864	GLT8D1	glycosyltransferase 8 domain containing 1 [Source:HGNC Symbol;Acc:HGNC:24870]	984.498	-0.123823	0.0942917	-1.31319	0.18912	1	-1.08962
ENSG00000017427	IGF1	insulin like growth factor 1 [Source:HGNC Symbol;Acc:HGNC:5464]	2.36033	0.778617	1.27884	0.608844	0.542628	1	1.71549
ENSG00000018408	WWTR1	WW domain containing transcription regulator 1 [Source:HGNC Symbol;Acc:HGNC:24042]	2003.88	0.0174314	0.13184	0.132216	0.894813	1	1.01216
ENSG00000018510	AGPS	alkylglycerone phosphate synthase [Source:HGNC Symbol;Acc:HGNC:327]	1845.22	0.192396	0.195918	0.982026	0.326087	1	1.14266
ENSG00000018699	TTC27	tetratricopeptide repeat domain 27 [Source:HGNC Symbol;Acc:HGNC:25986]	1170.85	-0.0316998	0.0871211	-0.363859	0.715963	1	-1.02222
ENSG00000019186	CYP24A1	cytochrome P450 family 24 subfamily A member 1 [Source:HGNC Symbol;Acc:HGNC:2602]	113.246	0.248792	0.748265	0.332492	0.739518	1	1.18821
ENSG00000019549	SNAI2	snail family transcriptional repressor 2 [Source:HGNC Symbol;Acc:HGNC:11094]	1512.39	-0.0701923	0.138409	-0.507138	0.612058	1	-1.04986
ENSG00000020633	RUNX3	RUNX family transcription factor 3 [Source:HGNC Symbol;Acc:HGNC:10473]	7.05954	-0.693033	0.581996	-1.19079	0.233737	1	-1.61668
ENSG00000020922	MRE11	MRE11 homolog, double strand break repair nuclease [Source:HGNC Symbol;Acc:HGNC:7230]	1188.76	-0.0116305	0.152966	-0.0760331	0.939393	1	-1.00809
ENSG00000021461	CYP3A43	cytochrome P450 family 3 subfamily A member 43 [Source:HGNC Symbol;Acc:HGNC:17450]	1.92895	-0.228021	1.14554	-0.199052	0.842222	1	-1.17123
ENSG00000021574	SPAST	spastin [Source:HGNC Symbol;Acc:HGNC:11233]	541.909	0.168186	0.357384	0.470602	0.637925	1	1.12364
ENSG00000021776	AQR	aquarius intron-binding spliceosomal factor [Source:HGNC Symbol;Acc:HGNC:29513]	1518.97	0.0234424	0.117036	0.2003	0.841246	1	1.01638
ENSG00000021826	CPS1	carbamoyl-phosphate synthase 1 [Source:HGNC Symbol;Acc:HGNC:2323]	742.858	0.0920427	0.133737	0.688238	0.491303	1	1.06588
ENSG00000023171	GRAMD1B	GRAM domain containing 1B [Source:HGNC Symbol;Acc:HGNC:29214]	72.008	0.246721	0.769245	0.320731	0.748415	1	1.18651
ENSG00000023445	BIRC3	baculoviral IAP repeat containing 3 [Source:HGNC Symbol;Acc:HGNC:591]	2045.07	-0.0448523	0.343513	-0.130569	0.896116	1	-1.03158
ENSG00000023839	ABCC2	ATP binding cassette subfamily C member 2 [Source:HGNC Symbol;Acc:HGNC:53]	731.799	0.0866963	0.225248	0.384892	0.700317	1	1.06194
ENSG00000023909	GCLM	glutamate-cysteine ligase modifier subunit [Source:HGNC Symbol;Acc:HGNC:4312]	1148.4	-0.0569102	0.207217	-0.274641	0.783592	1	-1.04024
ENSG00000025423	HSD17B6	hydroxysteroid 17-beta dehydrogenase 6 [Source:HGNC Symbol;Acc:HGNC:23316]	33.0571	-0.180659	0.305388	-0.591573	0.554136	1	-1.1334
ENSG00000025434	NR1H3	nuclear receptor subfamily 1 group H member 3 [Source:HGNC Symbol;Acc:HGNC:7966]	356.672	-0.104999	0.202138	-0.519443	0.603452	1	-1.07549
ENSG00000026103	FAS	Fas cell surface death receptor [Source:HGNC Symbol;Acc:HGNC:11920]	1244.18	0.0416738	0.0836056	0.498457	0.618162	1	1.02931
ENSG00000026652	AGPAT4	1-acylglycerol-3-phosphate O-acyltransferase 4 [Source:HGNC Symbol;Acc:HGNC:20885]	260.073	-0.342984	0.249757	-1.37327	0.169668	1	-1.26838
ENSG00000026751	SLAMF7	SLAM family member 7 [Source:HGNC Symbol;Acc:HGNC:21394]	9.8299	-0.507538	0.602465	-0.842435	0.399544	1	-1.42162
ENSG00000027001	MIPEP	mitochondrial intermediate peptidase [Source:HGNC Symbol;Acc:HGNC:7104]	1115	0.00359102	0.212213	0.0169218	0.986499	1	1.00249
ENSG00000028116	VRK2	VRK serine/threonine kinase 2 [Source:HGNC Symbol;Acc:HGNC:12719]	1189.29	0.0394992	0.122282	0.323017	0.746683	1	1.02776
ENSG00000028137	TNFRSF1B	TNF receptor superfamily member 1B [Source:HGNC Symbol;Acc:HGNC:11917]	9.10376	-0.154716	0.493731	-0.313361	0.754006	1	-1.1132
ENSG00000028277	POU2F2	POU class 2 homeobox 2 [Source:HGNC Symbol;Acc:HGNC:9213]	15.5435	-1.20365	0.716366	-1.68021	0.0929156	1	-2.30322
ENSG00000029534	ANK1	ankyrin 1 [Source:HGNC Symbol;Acc:HGNC:492]	142.918	0.111148	0.399538	0.278193	0.780865	1	1.08009
ENSG00000031003	FAM13B	family with sequence similarity 13 member B [Source:HGNC Symbol;Acc:HGNC:1335]	576.696	-0.0981575	0.299932	-0.327266	0.743467	1	-1.07041
ENSG00000031081	ARHGAP31	Rho GTPase activating protein 31 [Source:HGNC Symbol;Acc:HGNC:29216]	179.532	-0.152021	0.271665	-0.559589	0.57576	1	-1.11112
ENSG00000032742	IFT88	intraflagellar transport 88 [Source:HGNC Symbol;Acc:HGNC:20606]	376.814	-0.0170607	0.143052	-0.119263	0.905067	1	-1.0119
ENSG00000033122	LRRC7	leucine rich repeat containing 7 [Source:HGNC Symbol;Acc:HGNC:18531]	3.66662	-0.745413	1.02394	-0.727984	0.466623	1	-1.67645
ENSG00000033627	ATP6V0A1	ATPase H+ transporting V0 subunit a1 [Source:HGNC Symbol;Acc:HGNC:865]	1319.99	0.0537463	0.0994303	0.540542	0.588823	1	1.03796
ENSG00000033800	PIAS1	protein inhibitor of activated STAT 1 [Source:HGNC Symbol;Acc:HGNC:2752]	1265.75	0.0408103	0.159896	0.255231	0.798545	1	1.02869
ENSG00000033867	SLC4A7	solute carrier family 4 member 7 [Source:HGNC Symbol;Acc:HGNC:11033]	1228.31	0.143201	0.252007	0.568241	0.569871	1	1.10435
ENSG00000034693	PEX3	peroxisomal biogenesis factor 3 [Source:HGNC Symbol;Acc:HGNC:8858]	706.264	-0.048774	0.152371	-0.320101	0.748892	1	-1.03439
ENSG00000035862	TIMP2	TIMP metallopeptidase inhibitor 2 [Source:HGNC Symbol;Acc:HGNC:11821]	2668.18	-0.0338144	0.139423	-0.242531	0.808368	1	-1.02372
ENSG00000036530	CYP46A1	cytochrome P450 family 46 subfamily A member 1 [Source:HGNC Symbol;Acc:HGNC:2641]	24.341	0.0265039	0.508134	0.0521593	0.958402	1	1.01854
ENSG00000036549	ZZZ3	zinc finger ZZ-type containing 3 [Source:HGNC Symbol;Acc:HGNC:24523]	1572.95	0.0994143	0.171564	0.579458	0.56228	1	1.07134
ENSG00000037241	RPL26L1	ribosomal protein L26 like 1 [Source:HGNC Symbol;Acc:HGNC:17050]	1283.17	-0.00178642	0.148558	-0.012025	0.990406	1	-1.00124
ENSG00000037280	FLT4	fms related receptor tyrosine kinase 4 [Source:HGNC Symbol;Acc:HGNC:3767]	42.6148	0.251083	0.424497	0.591484	0.554196	1	1.1901
ENSG00000037897	METTL1	methyltransferase like 1 [Source:HGNC Symbol;Acc:HGNC:7030]	515.886	-0.0394552	0.13493	-0.292413	0.769971	1	-1.02773
ENSG00000037965	HOXC8	homeobox C8 [Source:HGNC Symbol;Acc:HGNC:5129]	171.874	0.0464692	0.234792	0.197917	0.84311	1	1.03273
ENSG00000039319	ZFYVE16	zinc finger FYVE-type containing 16 [Source:HGNC Symbol;Acc:HGNC:20756]	1359.13	0.12616	0.155727	0.810138	0.417861	1	1.09139
ENSG00000039600	SOX30	SRY-box transcription factor 30 [Source:HGNC Symbol;Acc:HGNC:30635]	3.96009	-0.445815	0.627028	-0.710998	0.477086	1	-1.36208
ENSG00000040933	INPP4A	inositol polyphosphate-4-phosphatase type I A [Source:HGNC Symbol;Acc:HGNC:6074]	865.095	0.0580816	0.178585	0.325233	0.745005	1	1.04108
ENSG00000041353	RAB27B	RAB27B, member RAS oncogene family [Source:HGNC Symbol;Acc:HGNC:9767]	1377.66	0.0333406	0.207303	0.16083	0.872227	1	1.02338
ENSG00000041802	LSG1	large 60S subunit nuclear export GTPase 1 [Source:HGNC Symbol;Acc:HGNC:25652]	1642.95	0.0597538	0.111279	0.536975	0.591285	1	1.04229
ENSG00000041982	TNC	tenascin C [Source:HGNC Symbol;Acc:HGNC:5318]	376.995	-0.077457	0.2106	-0.367793	0.713028	1	-1.05516
ENSG00000042445	RETSAT	retinol saturase [Source:HGNC Symbol;Acc:HGNC:25991]	2402.63	0.0446343	0.11184	0.399092	0.689826	1	1.03142
ENSG00000042493	CAPG	capping actin protein, gelsolin like [Source:HGNC Symbol;Acc:HGNC:1474]	3326.81	-0.0740769	0.241555	-0.306667	0.759097	1	-1.05269
ENSG00000043591	ADRB1	adrenoceptor beta 1 [Source:HGNC Symbol;Acc:HGNC:285]	15.617	-0.392738	0.452985	-0.867	0.385942	1	-1.31288
ENSG00000044459	CNTLN	centlein [Source:HGNC Symbol;Acc:HGNC:23432]	445.284	0.000133275	0.127863	0.00104233	0.999168	1	1.00009
ENSG00000046653	GPM6B	glycoprotein M6B [Source:HGNC Symbol;Acc:HGNC:4461]	359.283	-0.19198	0.250985	-0.764906	0.444327	1	-1.14233
ENSG00000047056	WDR37	WD repeat domain 37 [Source:HGNC Symbol;Acc:HGNC:31406]	799.642	0.0644275	0.112513	0.572625	0.566899	1	1.04567
ENSG00000047188	YTHDC2	YTH domain containing 2 [Source:HGNC Symbol;Acc:HGNC:24721]	1118.96	0.0266295	0.155356	0.17141	0.863902	1	1.01863
ENSG00000047230	CTPS2	CTP synthase 2 [Source:HGNC Symbol;Acc:HGNC:2520]	744.934	-0.0413828	0.108869	-0.380116	0.703859	1	-1.0291
ENSG00000047346	FAM214A	family with sequence similarity 214 member A [Source:HGNC Symbol;Acc:HGNC:25609]	1275.53	0.177501	0.18606	0.953998	0.340085	1	1.13092
ENSG00000047457	CP	ceruloplasmin [Source:HGNC Symbol;Acc:HGNC:2295]	9.54138	-0.0590098	0.992639	-0.0594473	0.952596	1	-1.04175
ENSG00000048052	HDAC9	histone deacetylase 9 [Source:HGNC Symbol;Acc:HGNC:14065]	94.5399	0.0628548	0.300726	0.20901	0.83444	1	1.04453
ENSG00000048342	CC2D2A	coiled-coil and C2 domain containing 2A [Source:HGNC Symbol;Acc:HGNC:29253]	445.226	-0.0363048	0.159316	-0.22788	0.81974	1	-1.02548
ENSG00000048707	VPS13D	vacuolar protein sorting 13 homolog D [Source:HGNC Symbol;Acc:HGNC:23595]	1790.66	0.122537	0.17111	0.716131	0.473911	1	1.08865
ENSG00000049130	KITLG	KIT ligand [Source:HGNC Symbol;Acc:HGNC:6343]	586.92	0.0512458	0.186406	0.274915	0.783382	1	1.03616
ENSG00000049239	H6PD	hexose-6-phosphate dehydrogenase/glucose 1-dehydrogenase [Source:HGNC Symbol;Acc:HGNC:4795]	2151.21	0.0451412	0.168365	0.268115	0.788611	1	1.03178
ENSG00000049245	VAMP3	vesicle associated membrane protein 3 [Source:HGNC Symbol;Acc:HGNC:12644]	2332.87	-0.00776064	0.0975132	-0.0795855	0.936567	1	-1.00539
ENSG00000049449	RCN1	reticulocalbin 1 [Source:HGNC Symbol;Acc:HGNC:9934]	4774.87	-0.032712	0.131208	-0.249315	0.803117	1	-1.02293
ENSG00000049656	CLPTM1L	CLPTM1 like [Source:HGNC Symbol;Acc:HGNC:24308]	3594.57	-0.112244	0.140081	-0.80128	0.42297	1	-1.08091
ENSG00000049759	NEDD4L	NEDD4 like E3 ubiquitin protein ligase [Source:HGNC Symbol;Acc:HGNC:7728]	2077.95	0.0204497	0.104502	0.195686	0.844856	1	1.01428
ENSG00000050130	JKAMP	JNK1/MAPK8 associated membrane protein [Source:HGNC Symbol;Acc:HGNC:20184]	1255.58	0.0649266	0.124047	0.523402	0.600694	1	1.04603
ENSG00000050393	MCUR1	mitochondrial calcium uniporter regulator 1 [Source:HGNC Symbol;Acc:HGNC:21097]	1411.17	-0.0416077	0.137964	-0.301583	0.76297	1	-1.02926
ENSG00000050555	LAMC3	laminin subunit gamma 3 [Source:HGNC Symbol;Acc:HGNC:6494]	9.17698	-2.32926	1.15357	-2.01918	0.0434684	1	-5.02548
ENSG00000052749	RRP12	ribosomal RNA processing 12 homolog [Source:HGNC Symbol;Acc:HGNC:29100]	2822.26	0.0243187	0.125518	0.193747	0.846374	1	1.017
ENSG00000052850	ALX4	ALX homeobox 4 [Source:HGNC Symbol;Acc:HGNC:450]	4.06896	-0.404395	0.568497	-0.711341	0.476873	1	-1.32353
ENSG00000053254	FOXN3	forkhead box N3 [Source:HGNC Symbol;Acc:HGNC:1928]	1068.24	0.0764524	0.191261	0.399728	0.689357	1	1.05442
ENSG00000053438	NNAT	neuronatin [Source:HGNC Symbol;Acc:HGNC:7860]	24.057	-0.0332838	0.439201	-0.0757827	0.939592	1	-1.02334
ENSG00000053702	NRIP2	nuclear receptor interacting protein 2 [Source:HGNC Symbol;Acc:HGNC:23078]	45.2807	0.0200214	0.236221	0.0847572	0.932454	1	1.01397
ENSG00000053747	LAMA3	laminin subunit alpha 3 [Source:HGNC Symbol;Acc:HGNC:6483]	12764.2	-0.0248829	0.401334	-0.0620005	0.950562	1	-1.0174
ENSG00000053770	AP5M1	adaptor related protein complex 5 subunit mu 1 [Source:HGNC Symbol;Acc:HGNC:20192]	1235.1	-0.0039313	0.18201	-0.0215994	0.982768	1	-1.00273
ENSG00000053900	ANAPC4	anaphase promoting complex subunit 4 [Source:HGNC Symbol;Acc:HGNC:19990]	628.523	0.0916174	0.148153	0.618398	0.536313	1	1.06556
ENSG00000053918	KCNQ1	potassium voltage-gated channel subfamily Q member 1 [Source:HGNC Symbol;Acc:HGNC:6294]	3.60941	-0.138236	1.15507	-0.119677	0.904739	1	-1.10056
ENSG00000054282	SDCCAG8	SHH signaling and ciliogenesis regulator SDCCAG8 [Source:HGNC Symbol;Acc:HGNC:10671]	373.093	0.0322601	0.248939	0.12959	0.89689	1	1.02261
ENSG00000054598	FOXC1	forkhead box C1 [Source:HGNC Symbol;Acc:HGNC:3800]	729.361	-0.0967868	0.111965	-0.864434	0.387349	1	-1.06939
ENSG00000054983	GALC	galactosylceramidase [Source:HGNC Symbol;Acc:HGNC:4115]	514.113	0.053699	0.229775	0.233702	0.815216	1	1.03792
ENSG00000055147	FAM114A2	family with sequence similarity 114 member A2 [Source:HGNC Symbol;Acc:HGNC:1333]	566.09	-0.0652039	0.1461	-0.446296	0.655383	1	-1.04623
ENSG00000055163	CYFIP2	cytoplasmic FMR1 interacting protein 2 [Source:HGNC Symbol;Acc:HGNC:13760]	1248.31	0.0843615	0.133914	0.629967	0.528716	1	1.06022
ENSG00000055609	KMT2C	lysine methyltransferase 2C [Source:HGNC Symbol;Acc:HGNC:13726]	858.644	0.367967	0.254901	1.44357	0.148861	1	1.29053
ENSG00000055955	ITIH4	inter-alpha-trypsin inhibitor heavy chain 4 [Source:HGNC Symbol;Acc:HGNC:6169]	19.2755	0.0943698	0.806431	0.117022	0.906843	1	1.0676
ENSG00000056277	ZNF280C	zinc finger protein 280C [Source:HGNC Symbol;Acc:HGNC:25955]	189.008	-0.00365971	0.172906	-0.0211659	0.983113	1	-1.00254
ENSG00000056558	TRAF1	TNF receptor associated factor 1 [Source:HGNC Symbol;Acc:HGNC:12031]	22.8568	0.111729	0.357723	0.312333	0.754787	1	1.08052
ENSG00000056736	IL17RB	interleukin 17 receptor B [Source:HGNC Symbol;Acc:HGNC:18015]	113.43	0.0438723	0.18717	0.234399	0.814676	1	1.03088
ENSG00000056998	GYG2	glycogenin 2 [Source:HGNC Symbol;Acc:HGNC:4700]	105.727	0	1.33977	0	1	1	-1
ENSG00000057294	PKP2	plakophilin 2 [Source:HGNC Symbol;Acc:HGNC:9024]	2341.63	0.0711752	0.095329	0.746627	0.455289	1	1.05057
ENSG00000057657	PRDM1	PR/SET domain 1 [Source:HGNC Symbol;Acc:HGNC:9346]	90.2876	0.0614249	0.293959	0.208958	0.834481	1	1.0435
ENSG00000057704	TMCC3	transmembrane and coiled-coil domain family 3 [Source:HGNC Symbol;Acc:HGNC:29199]	376.134	0.105615	0.151199	0.698519	0.484853	1	1.07595
ENSG00000057757	PITHD1	PITH domain containing 1 [Source:HGNC Symbol;Acc:HGNC:25022]	1279.18	-0.017181	0.121333	-0.141601	0.887395	1	-1.01198
ENSG00000058085	LAMC2	laminin subunit gamma 2 [Source:HGNC Symbol;Acc:HGNC:6493]	16599	-0.0768348	0.296354	-0.259267	0.795429	1	-1.0547
ENSG00000058335	RASGRF1	Ras protein specific guanine nucleotide releasing factor 1 [Source:HGNC Symbol;Acc:HGNC:9875]	17.0883	0.0358053	0.571989	0.062598	0.950087	1	1.02513
ENSG00000059122	FLYWCH1	FLYWCH-type zinc finger 1 [Source:HGNC Symbol;Acc:HGNC:25404]	1902.06	-0.0672727	0.139974	-0.480609	0.630794	1	-1.04773
ENSG00000059145	UNKL	unk like zinc finger [Source:HGNC Symbol;Acc:HGNC:14184]	627.214	-0.0253258	0.20565	-0.12315	0.901988	1	-1.01771
ENSG00000059573	ALDH18A1	aldehyde dehydrogenase 18 family member A1 [Source:HGNC Symbol;Acc:HGNC:9722]	4613.26	-0.0167842	0.132363	-0.126804	0.899095	1	-1.0117
ENSG00000059691	GATB	glutamyl-tRNA amidotransferase subunit B [Source:HGNC Symbol;Acc:HGNC:8849]	650.326	-0.0530343	0.115277	-0.46006	0.645473	1	-1.03744
ENSG00000059728	MXD1	MAX dimerization protein 1 [Source:HGNC Symbol;Acc:HGNC:6761]	1415.17	0.130322	0.327888	0.397459	0.691029	1	1.09454
ENSG00000059769	DNAJC25	DnaJ heat shock protein family (Hsp40) member C25 [Source:HGNC Symbol;Acc:HGNC:34187]	325.942	0.0259634	0.0937593	0.276916	0.781845	1	1.01816
ENSG00000060656	PTPRU	protein tyrosine phosphatase receptor type U [Source:HGNC Symbol;Acc:HGNC:9683]	4414.3	0.0200392	0.227497	0.0880853	0.929809	1	1.01399
ENSG00000061273	HDAC7	histone deacetylase 7 [Source:HGNC Symbol;Acc:HGNC:14067]	2301.7	-0.0262244	0.0921204	-0.284675	0.775893	1	-1.01834
ENSG00000061794	MRPS35	mitochondrial ribosomal protein S35 [Source:HGNC Symbol;Acc:HGNC:16635]	2765.96	-0.0450122	0.0890427	-0.505512	0.613199	1	-1.03169
ENSG00000061936	SFSWAP	splicing factor SWAP [Source:HGNC Symbol;Acc:HGNC:10790]	2078.45	-0.0119535	0.0976349	-0.122431	0.902558	1	-1.00832
ENSG00000062370	ZNF112	zinc finger protein 112 [Source:HGNC Symbol;Acc:HGNC:12892]	106.389	0.324599	0.296988	1.09297	0.274407	1	1.25232
ENSG00000062524	LTK	leukocyte receptor tyrosine kinase [Source:HGNC Symbol;Acc:HGNC:6721]	1.833	1.83066	1.07047	1.71015	0.0872375	1	3.557
ENSG00000063180	CA11	carbonic anhydrase 11 [Source:HGNC Symbol;Acc:HGNC:1370]	161.564	0.269116	0.448141	0.600516	0.548163	1	1.20507
ENSG00000064012	CASP8	caspase 8 [Source:HGNC Symbol;Acc:HGNC:1509]	796.174	0.0329138	0.136625	0.240906	0.809628	1	1.02308
ENSG00000064042	LIMCH1	LIM and calponin homology domains 1 [Source:HGNC Symbol;Acc:HGNC:29191]	393.845	0.223458	0.385233	0.58006	0.561874	1	1.16753
ENSG00000064225	ST3GAL6	ST3 beta-galactoside alpha-2,3-sialyltransferase 6 [Source:HGNC Symbol;Acc:HGNC:18080]	57.7439	0.0033742	0.28443	0.011863	0.990535	1	1.00234
ENSG00000064309	CDON	cell adhesion associated, oncogene regulated [Source:HGNC Symbol;Acc:HGNC:17104]	104.259	0.0844027	0.335419	0.251634	0.801324	1	1.06025
ENSG00000064313	TAF2	TATA-box binding protein associated factor 2 [Source:HGNC Symbol;Acc:HGNC:11536]	2052.13	0.125808	0.211969	0.593519	0.552834	1	1.09112
ENSG00000064393	HIPK2	homeodomain interacting protein kinase 2 [Source:HGNC Symbol;Acc:HGNC:14402]	4840.08	0.128598	0.19963	0.644183	0.519457	1	1.09323
ENSG00000064489	BORCS8-MEF2B	BORCS8-MEF2B readthrough [Source:HGNC Symbol;Acc:HGNC:39979]	81.3521	0.206936	0.336846	0.614334	0.538994	1	1.15423
ENSG00000064652	SNX24	sorting nexin 24 [Source:HGNC Symbol;Acc:HGNC:21533]	662.555	0.0333585	0.11203	0.297765	0.765883	1	1.02339
ENSG00000064666	CNN2	calponin 2 [Source:HGNC Symbol;Acc:HGNC:2156]	6550.54	0.00453313	0.09482	0.0478078	0.961869	1	1.00315
ENSG00000064703	DDX20	DEAD-box helicase 20 [Source:HGNC Symbol;Acc:HGNC:2743]	928.027	-0.0411038	0.130421	-0.315161	0.752639	1	-1.0289
ENSG00000064726	BTBD1	BTB domain containing 1 [Source:HGNC Symbol;Acc:HGNC:1120]	2324.11	0.0266236	0.0812211	0.327792	0.743069	1	1.01863
ENSG00000064763	FAR2	fatty acyl-CoA reductase 2 [Source:HGNC Symbol;Acc:HGNC:25531]	144.302	0.0496906	0.261626	0.18993	0.849364	1	1.03504
ENSG00000064787	BCAS1	brain enriched myelin associated protein 1 [Source:HGNC Symbol;Acc:HGNC:974]	1580.74	0.719458	0.68143	1.05581	0.291057	1	1.64656
ENSG00000064989	CALCRL	calcitonin receptor like receptor [Source:HGNC Symbol;Acc:HGNC:16709]	5.9206	-0.524055	1.07347	-0.488189	0.625416	1	-1.43799
ENSG00000064995	TAF11	TATA-box binding protein associated factor 11 [Source:HGNC Symbol;Acc:HGNC:11544]	1066.93	0.00437029	0.120223	0.0363516	0.971002	1	1.00303
ENSG00000064999	ANKS1A	ankyrin repeat and sterile alpha motif domain containing 1A [Source:HGNC Symbol;Acc:HGNC:20961]	1629.14	0.0488264	0.118545	0.411881	0.680427	1	1.03442
ENSG00000065000	AP3D1	adaptor related protein complex 3 subunit delta 1 [Source:HGNC Symbol;Acc:HGNC:568]	6314.34	0.0327383	0.0948089	0.345308	0.729863	1	1.02295
ENSG00000065548	ZC3H15	zinc finger CCCH-type containing 15 [Source:HGNC Symbol;Acc:HGNC:29528]	3350.52	-0.0618337	0.111764	-0.553251	0.580092	1	-1.04379
ENSG00000065559	MAP2K4	mitogen-activated protein kinase kinase 4 [Source:HGNC Symbol;Acc:HGNC:6844]	1274.52	-0.022876	0.136143	-0.168028	0.866561	1	-1.01598
ENSG00000065600	PACC1	proton activated chloride channel 1 [Source:HGNC Symbol;Acc:HGNC:25593]	427.923	0.0461217	0.172167	0.267889	0.788784	1	1.03249
ENSG00000065615	CYB5R4	cytochrome b5 reductase 4 [Source:HGNC Symbol;Acc:HGNC:20147]	789.304	0.0459306	0.156586	0.293325	0.769273	1	1.03235
ENSG00000065618	COL17A1	collagen type XVII alpha 1 chain [Source:HGNC Symbol;Acc:HGNC:2194]	11770	-0.0671074	0.286707	-0.234063	0.814936	1	-1.04761
ENSG00000065802	ASB1	ankyrin repeat and SOCS box containing 1 [Source:HGNC Symbol;Acc:HGNC:16011]	1284.79	0.0615214	0.196151	0.313643	0.753792	1	1.04357
ENSG00000065809	FAM107B	family with sequence similarity 107 member B [Source:HGNC Symbol;Acc:HGNC:23726]	852.016	0.0780013	0.205619	0.37935	0.704428	1	1.05555
ENSG00000065989	PDE4A	phosphodiesterase 4A [Source:HGNC Symbol;Acc:HGNC:8780]	115.598	0.0867314	0.184744	0.469467	0.638736	1	1.06196
ENSG00000066027	PPP2R5A	protein phosphatase 2 regulatory subunit B'alpha [Source:HGNC Symbol;Acc:HGNC:9309]	1788.39	-0.0201977	0.0948427	-0.21296	0.831358	1	-1.0141
ENSG00000066294	CD84	CD84 molecule [Source:HGNC Symbol;Acc:HGNC:1704]	2.56884	0.178264	0.802962	0.222008	0.824308	1	1.13152
ENSG00000066382	MPPED2	metallophosphoesterase domain containing 2 [Source:HGNC Symbol;Acc:HGNC:1180]	80.6534	0.282422	1.06066	0.26627	0.790031	1	1.21623
ENSG00000066405	CLDN18	claudin 18 [Source:HGNC Symbol;Acc:HGNC:2039]	1.65284	0.588247	0.731819	0.803816	0.421503	1	1.50342
ENSG00000066583	ISOC1	isochorismatase domain containing 1 [Source:HGNC Symbol;Acc:HGNC:24254]	1791.38	0.0137509	0.128309	0.10717	0.914654	1	1.00958
ENSG00000066654	THUMPD1	THUMP domain containing 1 [Source:HGNC Symbol;Acc:HGNC:23807]	1592.73	0.0639874	0.118913	0.538102	0.590507	1	1.04535
ENSG00000066813	ACSM2B	acyl-CoA synthetase medium chain family member 2B [Source:HGNC Symbol;Acc:HGNC:30931]	3.567	-0.453684	0.927477	-0.489159	0.624729	1	-1.36953
ENSG00000067191	CACNB1	calcium voltage-gated channel auxiliary subunit beta 1 [Source:HGNC Symbol;Acc:HGNC:1401]	186.554	-0.101904	0.238687	-0.426938	0.669425	1	-1.07319
ENSG00000067208	EVI5	ecotropic viral integration site 5 [Source:HGNC Symbol;Acc:HGNC:3501]	375.465	0.218712	0.240992	0.907546	0.364118	1	1.16369
ENSG00000067334	DNTTIP2	deoxynucleotidyltransferase terminal interacting protein 2 [Source:HGNC Symbol;Acc:HGNC:24013]	1875.65	-0.0372001	0.146497	-0.253931	0.799549	1	-1.02612
ENSG00000067445	TRO	trophinin [Source:HGNC Symbol;Acc:HGNC:12326]	2.11985	0.612641	1.48964	0.411267	0.680877	1	1.52906
ENSG00000067840	PDZD4	PDZ domain containing 4 [Source:HGNC Symbol;Acc:HGNC:21167]	110.397	0.263577	0.525626	0.501454	0.616052	1	1.20045
ENSG00000068024	HDAC4	histone deacetylase 4 [Source:HGNC Symbol;Acc:HGNC:14063]	564.309	-0.113985	0.147271	-0.773983	0.438941	1	-1.08221
ENSG00000068354	TBC1D25	TBC1 domain family member 25 [Source:HGNC Symbol;Acc:HGNC:8092]	689.191	-0.0743656	0.136002	-0.546798	0.584517	1	-1.0529
ENSG00000068971	PPP2R5B	protein phosphatase 2 regulatory subunit B'beta [Source:HGNC Symbol;Acc:HGNC:9310]	210.339	0.227389	0.223302	1.01831	0.308533	1	1.17071
ENSG00000068976	PYGM	glycogen phosphorylase, muscle associated [Source:HGNC Symbol;Acc:HGNC:9726]	7.41383	0.777137	1.00033	0.776882	0.437228	1	1.71373
ENSG00000069188	SDK2	sidekick cell adhesion molecule 2 [Source:HGNC Symbol;Acc:HGNC:19308]	56.3446	-0.472479	0.604519	-0.781578	0.434463	1	-1.38749
ENSG00000069431	ABCC9	ATP binding cassette subfamily C member 9 [Source:HGNC Symbol;Acc:HGNC:60]	543.745	-0.0707894	0.226457	-0.312595	0.754589	1	-1.05029
ENSG00000069696	DRD4	dopamine receptor D4 [Source:HGNC Symbol;Acc:HGNC:3025]	1.89676	-1.26345	0.833634	-1.51559	0.129622	1	-2.40069
ENSG00000069849	ATP1B3	ATPase Na+/K+ transporting subunit beta 3 [Source:HGNC Symbol;Acc:HGNC:806]	4252.31	-0.0363854	0.136695	-0.26618	0.7901	1	-1.02554
ENSG00000069869	NEDD4	NEDD4 E3 ubiquitin protein ligase [Source:HGNC Symbol;Acc:HGNC:7727]	3654.77	0.0437464	0.17786	0.245961	0.805713	1	1.03079
ENSG00000069966	GNB5	G protein subunit beta 5 [Source:HGNC Symbol;Acc:HGNC:4401]	1468.6	0.00434427	0.0797002	0.0545076	0.956531	1	1.00302
ENSG00000070018	LRP6	LDL receptor related protein 6 [Source:HGNC Symbol;Acc:HGNC:6698]	978.303	-0.120657	0.277804	-0.434325	0.664052	1	-1.08723
ENSG00000070047	PHRF1	PHD and ring finger domains 1 [Source:HGNC Symbol;Acc:HGNC:24351]	145.44	0.613647	0.535126	1.14673	0.251492	1	1.53012
ENSG00000070061	ELP1	elongator acetyltransferase complex subunit 1 [Source:HGNC Symbol;Acc:HGNC:5959]	2829.3	0.0344295	0.119888	0.28718	0.773974	1	1.02415
ENSG00000070159	PTPN3	protein tyrosine phosphatase non-receptor type 3 [Source:HGNC Symbol;Acc:HGNC:9655]	2064.57	0.0281385	0.0783388	0.35919	0.719453	1	1.0197
ENSG00000070182	SPTB	spectrin beta, erythrocytic [Source:HGNC Symbol;Acc:HGNC:11274]	41.1802	0.482325	0.325976	1.47963	0.138971	1	1.39699
ENSG00000070190	DAPP1	dual adaptor of phosphotyrosine and 3-phosphoinositides 1 [Source:HGNC Symbol;Acc:HGNC:16500]	195.335	0.123912	0.193017	0.641978	0.520888	1	1.08969
ENSG00000070476	ZXDC	ZXD family zinc finger C [Source:HGNC Symbol;Acc:HGNC:28160]	900.673	-0.0576795	0.121896	-0.473188	0.636079	1	-1.04079
ENSG00000070501	POLB	DNA polymerase beta [Source:HGNC Symbol;Acc:HGNC:9174]	437.438	0.0365175	0.108904	0.335317	0.737386	1	1.02564
ENSG00000070526	ST6GALNAC1	ST6 N-acetylgalactosaminide alpha-2,6-sialyltransferase 1 [Source:HGNC Symbol;Acc:HGNC:23614]	3.98911	-0.880389	0.909604	-0.967882	0.333103	1	-1.84087
ENSG00000070614	NDST1	N-deacetylase and N-sulfotransferase 1 [Source:HGNC Symbol;Acc:HGNC:7680]	4051.19	-0.12599	0.165587	-0.760871	0.446734	1	-1.09126
ENSG00000070778	PTPN21	protein tyrosine phosphatase non-receptor type 21 [Source:HGNC Symbol;Acc:HGNC:9651]	555.716	0.187896	0.291863	0.643782	0.519717	1	1.1391
ENSG00000070785	EIF2B3	eukaryotic translation initiation factor 2B subunit gamma [Source:HGNC Symbol;Acc:HGNC:3259]	933.638	-0.0199743	0.206461	-0.0967463	0.922928	1	-1.01394
ENSG00000070808	CAMK2A	calcium/calmodulin dependent protein kinase II alpha [Source:HGNC Symbol;Acc:HGNC:1460]	2.49457	-0.191802	0.985386	-0.194647	0.845669	1	-1.14219
ENSG00000070882	OSBPL3	oxysterol binding protein like 3 [Source:HGNC Symbol;Acc:HGNC:16370]	1504.71	0.0148887	0.15225	0.0977914	0.922098	1	1.01037
ENSG00000071054	MAP4K4	mitogen-activated protein kinase kinase kinase kinase 4 [Source:HGNC Symbol;Acc:HGNC:6866]	9504.09	-0.0115917	0.0781161	-0.148391	0.882034	1	-1.00807
ENSG00000071189	SNX13	sorting nexin 13 [Source:HGNC Symbol;Acc:HGNC:21335]	1397.39	0.15198	0.204047	0.744829	0.456375	1	1.11109
ENSG00000071242	RPS6KA2	ribosomal protein S6 kinase A2 [Source:HGNC Symbol;Acc:HGNC:10431]	1084.15	0.0350281	0.248888	0.140738	0.888077	1	1.02458
ENSG00000071246	VASH1	vasohibin 1 [Source:HGNC Symbol;Acc:HGNC:19964]	287.872	-0.0878011	0.292845	-0.299822	0.764313	1	-1.06275
ENSG00000071537	SEL1L	SEL1L adaptor subunit of ERAD E3 ubiquitin ligase [Source:HGNC Symbol;Acc:HGNC:10717]	3474.37	0.1756	0.248714	0.70603	0.480169	1	1.12943
ENSG00000071889	FAM3A	FAM3 metabolism regulating signaling molecule A [Source:HGNC Symbol;Acc:HGNC:13749]	1287.31	0.0344695	0.134964	0.255398	0.798416	1	1.02418
ENSG00000072041	SLC6A15	solute carrier family 6 member 15 [Source:HGNC Symbol;Acc:HGNC:13621]	2762.84	0.0464313	0.114903	0.404091	0.686146	1	1.03271
ENSG00000072182	ASIC4	acid sensing ion channel subunit family member 4 [Source:HGNC Symbol;Acc:HGNC:21263]	6.70437	1.88349	1.12135	1.67965	0.0930247	1	3.68966
ENSG00000072401	UBE2D1	ubiquitin conjugating enzyme E2 D1 [Source:HGNC Symbol;Acc:HGNC:12474]	819.02	-0.0300855	0.142322	-0.211391	0.832582	1	-1.02107
ENSG00000072571	HMMR	hyaluronan mediated motility receptor [Source:HGNC Symbol;Acc:HGNC:5012]	1820.94	-0.057453	0.363648	-0.157991	0.874464	1	-1.04063
ENSG00000072682	P4HA2	prolyl 4-hydroxylase subunit alpha 2 [Source:HGNC Symbol;Acc:HGNC:8547]	2024.42	-0.0451014	0.238478	-0.189122	0.849997	1	-1.03176
ENSG00000072694	FCGR2B	Fc fragment of IgG receptor IIb [Source:HGNC Symbol;Acc:HGNC:3618]	2.34776	1.46389	1.38051	1.0604	0.288964	1	2.75852
ENSG00000072736	NFATC3	nuclear factor of activated T cells 3 [Source:HGNC Symbol;Acc:HGNC:7777]	1912.16	-0.0166138	0.0545197	-0.304731	0.760571	1	-1.01158
ENSG00000072832	CRMP1	collapsin response mediator protein 1 [Source:HGNC Symbol;Acc:HGNC:2365]	93.018	0.170731	0.195509	0.873268	0.382517	1	1.12563
ENSG00000072864	NDE1	nudE neurodevelopment protein 1 [Source:HGNC Symbol;Acc:HGNC:17619]	949.387	0.044549	0.151242	0.294555	0.768334	1	1.03136
ENSG00000073050	XRCC1	X-ray repair cross complementing 1 [Source:HGNC Symbol;Acc:HGNC:12828]	1199.73	-0.0261367	0.124019	-0.210748	0.833084	1	-1.01828
ENSG00000073282	TP63	tumor protein p63 [Source:HGNC Symbol;Acc:HGNC:15979]	2548.53	0.0828198	0.313168	0.264458	0.791427	1	1.05909
ENSG00000073331	ALPK1	alpha kinase 1 [Source:HGNC Symbol;Acc:HGNC:20917]	399.237	0.0850964	0.173168	0.491411	0.623136	1	1.06076
ENSG00000073464	CLCN4	chloride voltage-gated channel 4 [Source:HGNC Symbol;Acc:HGNC:2022]	180.005	-0.071717	0.248661	-0.288413	0.773031	1	-1.05097
ENSG00000073670	ADAM11	ADAM metallopeptidase domain 11 [Source:HGNC Symbol;Acc:HGNC:189]	54.7208	0.102997	0.423801	0.243032	0.807981	1	1.074
ENSG00000073734	ABCB11	ATP binding cassette subfamily B member 11 [Source:HGNC Symbol;Acc:HGNC:42]	38.3493	0.0345325	0.334243	0.103315	0.917713	1	1.02422
ENSG00000073792	IGF2BP2	insulin like growth factor 2 mRNA binding protein 2 [Source:HGNC Symbol;Acc:HGNC:28867]	3083.64	0.00973733	0.116847	0.0833343	0.933586	1	1.00677
ENSG00000073849	ST6GAL1	ST6 beta-galactoside alpha-2,6-sialyltransferase 1 [Source:HGNC Symbol;Acc:HGNC:10860]	659.3	0.042998	0.197646	0.21755	0.827779	1	1.03025
ENSG00000073910	FRY	FRY microtubule binding protein [Source:HGNC Symbol;Acc:HGNC:20367]	206.656	-0.242583	0.902078	-0.268916	0.787994	1	-1.18311
ENSG00000074054	CLASP1	cytoplasmic linker associated protein 1 [Source:HGNC Symbol;Acc:HGNC:17088]	2234.98	0.119682	0.20386	0.587078	0.557151	1	1.0865
ENSG00000074317	SNCB	synuclein beta [Source:HGNC Symbol;Acc:HGNC:11140]	3.73878	1.10909	1.31021	0.846494	0.397277	1	2.15709
ENSG00000074527	NTN4	netrin 4 [Source:HGNC Symbol;Acc:HGNC:13658]	619.599	-0.0517501	0.233092	-0.222016	0.824301	1	-1.03652
ENSG00000074590	NUAK1	NUAK family kinase 1 [Source:HGNC Symbol;Acc:HGNC:14311]	420.608	0.0675733	0.184868	0.365522	0.714722	1	1.04795
ENSG00000074695	LMAN1	lectin, mannose binding 1 [Source:HGNC Symbol;Acc:HGNC:6631]	6221.24	0.0605794	0.160019	0.378577	0.705002	1	1.04288
ENSG00000074803	SLC12A1	solute carrier family 12 member 1 [Source:HGNC Symbol;Acc:HGNC:10910]	3.2271	0.539931	1.56463	0.345086	0.73003	1	1.4539
ENSG00000075043	KCNQ2	potassium voltage-gated channel subfamily Q member 2 [Source:HGNC Symbol;Acc:HGNC:6296]	10.4911	-0.523489	0.671241	-0.779883	0.43546	1	-1.43743
ENSG00000075073	TACR2	tachykinin receptor 2 [Source:HGNC Symbol;Acc:HGNC:11527]	13.2763	-0.361377	0.363559	-0.994	0.320223	1	-1.28465
ENSG00000075188	NUP37	nucleoporin 37 [Source:HGNC Symbol;Acc:HGNC:29929]	1274.66	0.00201655	0.173717	0.0116082	0.990738	1	1.0014
ENSG00000075213	SEMA3A	semaphorin 3A [Source:HGNC Symbol;Acc:HGNC:10723]	147.368	0.0515887	0.414697	0.124401	0.900998	1	1.03641
ENSG00000075240	GRAMD4	GRAM domain containing 4 [Source:HGNC Symbol;Acc:HGNC:29113]	1038.38	-0.00275411	0.210261	-0.0130986	0.989549	1	-1.00191
ENSG00000075290	WNT8B	Wnt family member 8B [Source:HGNC Symbol;Acc:HGNC:12789]	7.39212	0.577955	0.380537	1.51879	0.128816	1	1.49273
ENSG00000075303	SLC25A40	solute carrier family 25 member 40 [Source:HGNC Symbol;Acc:HGNC:29680]	1096.53	0.0498106	0.194192	0.256502	0.797563	1	1.03513
ENSG00000075340	ADD2	adducin 2 [Source:HGNC Symbol;Acc:HGNC:244]	273.989	-0.273832	0.315607	-0.867636	0.385593	1	-1.20901
ENSG00000075568	TMEM131	transmembrane protein 131 [Source:HGNC Symbol;Acc:HGNC:30366]	2366	0.0616482	0.142157	0.433662	0.664534	1	1.04366
ENSG00000075643	MOCOS	molybdenum cofactor sulfurase [Source:HGNC Symbol;Acc:HGNC:18234]	3005.63	-0.00755761	0.171693	-0.0440182	0.96489	1	-1.00525
ENSG00000075826	SEC31B	SEC31 homolog B, COPII coat complex component [Source:HGNC Symbol;Acc:HGNC:23197]	135.875	0.120173	0.50725	0.236911	0.812726	1	1.08687
ENSG00000075856	SART3	spliceosome associated factor 3, U4/U6 recycling protein [Source:HGNC Symbol;Acc:HGNC:16860]	2630.93	0.0123501	0.115532	0.106897	0.91487	1	1.0086
ENSG00000075886	TUBA3D	tubulin alpha 3d [Source:HGNC Symbol;Acc:HGNC:24071]	9.58516	-0.327829	0.599115	-0.54719	0.584248	1	-1.25512
ENSG00000076356	PLXNA2	plexin A2 [Source:HGNC Symbol;Acc:HGNC:9100]	2639.47	0.139188	0.221528	0.62831	0.529801	1	1.10129
ENSG00000076554	TPD52	tumor protein D52 [Source:HGNC Symbol;Acc:HGNC:12005]	4245.13	0.00420502	0.267884	0.0156972	0.987476	1	1.00292
ENSG00000076706	MCAM	melanoma cell adhesion molecule [Source:HGNC Symbol;Acc:HGNC:6934]	1610.59	-0.0457956	0.176799	-0.259027	0.795615	1	-1.03225
ENSG00000076716	GPC4	glypican 4 [Source:HGNC Symbol;Acc:HGNC:4452]	219.61	0.0131833	0.192747	0.0683972	0.945469	1	1.00918
ENSG00000077150	NFKB2	nuclear factor kappa B subunit 2 [Source:HGNC Symbol;Acc:HGNC:7795]	2236.5	-0.0035356	0.214646	-0.0164718	0.986858	1	-1.00245
ENSG00000077157	PPP1R12B	protein phosphatase 1 regulatory subunit 12B [Source:HGNC Symbol;Acc:HGNC:7619]	662.994	0.300579	0.311103	0.966173	0.333958	1	1.23164
ENSG00000077238	IL4R	interleukin 4 receptor [Source:HGNC Symbol;Acc:HGNC:6015]	3017.35	0.0898618	0.13614	0.660069	0.50921	1	1.06427
ENSG00000077312	SNRPA	small nuclear ribonucleoprotein polypeptide A [Source:HGNC Symbol;Acc:HGNC:11151]	3501.87	-0.0234293	0.0854738	-0.274111	0.784	1	-1.01637
ENSG00000077585	GPR137B	G protein-coupled receptor 137B [Source:HGNC Symbol;Acc:HGNC:11862]	385.042	0.0249299	0.187055	0.133276	0.893975	1	1.01743
ENSG00000077782	FGFR1	fibroblast growth factor receptor 1 [Source:HGNC Symbol;Acc:HGNC:3688]	289.063	-0.312711	0.293915	-1.06395	0.287352	1	-1.24204
ENSG00000078043	PIAS2	protein inhibitor of activated STAT 2 [Source:HGNC Symbol;Acc:HGNC:17311]	548.851	0.0265477	0.162831	0.163038	0.870488	1	1.01857
ENSG00000078070	MCCC1	methylcrotonoyl-CoA carboxylase 1 [Source:HGNC Symbol;Acc:HGNC:6936]	1202.83	-0.0341514	0.111962	-0.305027	0.760345	1	-1.02395
ENSG00000078081	LAMP3	lysosomal associated membrane protein 3 [Source:HGNC Symbol;Acc:HGNC:14582]	54.5548	0.115228	0.332806	0.346233	0.729167	1	1.08315
ENSG00000078142	PIK3C3	phosphatidylinositol 3-kinase catalytic subunit type 3 [Source:HGNC Symbol;Acc:HGNC:8974]	944.926	-0.148612	0.167637	-0.886511	0.375342	1	-1.1085
ENSG00000078369	GNB1	G protein subunit beta 1 [Source:HGNC Symbol;Acc:HGNC:4396]	12379.6	0.0821517	0.110829	0.741248	0.458543	1	1.0586
ENSG00000078399	HOXA9	homeobox A9 [Source:HGNC Symbol;Acc:HGNC:5109]	603.664	-0.047638	0.121402	-0.392397	0.694765	1	-1.03357
ENSG00000078401	EDN1	endothelin 1 [Source:HGNC Symbol;Acc:HGNC:3176]	76.8857	0.205199	0.208184	0.985666	0.324297	1	1.15285
ENSG00000078403	MLLT10	MLLT10 histone lysine methyltransferase DOT1L cofactor [Source:HGNC Symbol;Acc:HGNC:16063]	1138.2	0.0649691	0.124668	0.521138	0.60227	1	1.04606
ENSG00000078487	ZCWPW1	zinc finger CW-type and PWWP domain containing 1 [Source:HGNC Symbol;Acc:HGNC:23486]	121.979	0.0868649	0.275093	0.315766	0.75218	1	1.06206
ENSG00000078795	PKD2L2	polycystin 2 like 2, transient receptor potential cation channel [Source:HGNC Symbol;Acc:HGNC:9012]	15.071	-0.182524	0.321481	-0.567758	0.570199	1	-1.13487
ENSG00000078804	TP53INP2	tumor protein p53 inducible nuclear protein 2 [Source:HGNC Symbol;Acc:HGNC:16104]	261.049	-0.00995186	0.201292	-0.04944	0.960569	1	-1.00692
ENSG00000078902	TOLLIP	toll interacting protein [Source:HGNC Symbol;Acc:HGNC:16476]	1205.34	0.00304169	0.18236	0.0166795	0.986692	1	1.00211
ENSG00000079101	CLUL1	clusterin like 1 [Source:HGNC Symbol;Acc:HGNC:2096]	3.04684	-0.639547	1.21997	-0.524233	0.600117	1	-1.55784
ENSG00000079102	RUNX1T1	RUNX1 partner transcriptional co-repressor 1 [Source:HGNC Symbol;Acc:HGNC:1535]	1.42686	0.0911298	2.34047	0.0389365	0.968941	1	1.0652
ENSG00000079134	THOC1	THO complex 1 [Source:HGNC Symbol;Acc:HGNC:19070]	610.477	0.0467827	0.150696	0.310444	0.756223	1	1.03296
ENSG00000079215	SLC1A3	solute carrier family 1 member 3 [Source:HGNC Symbol;Acc:HGNC:10941]	1170.16	-0.0363177	0.199775	-0.181793	0.855745	1	-1.02549
ENSG00000079246	XRCC5	X-ray repair cross complementing 5 [Source:HGNC Symbol;Acc:HGNC:12833]	12077.5	-0.0176427	0.106821	-0.16516	0.868818	1	-1.0123
ENSG00000079263	SP140	SP140 nuclear body protein [Source:HGNC Symbol;Acc:HGNC:17133]	6.32396	-0.228251	0.833742	-0.273767	0.784264	1	-1.17141
ENSG00000079277	MKNK1	MAPK interacting serine/threonine kinase 1 [Source:HGNC Symbol;Acc:HGNC:7110]	798.072	-0.0551587	0.126685	-0.4354	0.663272	1	-1.03897
ENSG00000079337	RAPGEF3	Rap guanine nucleotide exchange factor 3 [Source:HGNC Symbol;Acc:HGNC:16629]	455.723	-0.0129404	0.237402	-0.0545086	0.95653	1	-1.00901
ENSG00000079435	LIPE	lipase E, hormone sensitive type [Source:HGNC Symbol;Acc:HGNC:6621]	146.515	-0.093524	0.289983	-0.322515	0.747062	1	-1.06697
ENSG00000079739	PGM1	phosphoglucomutase 1 [Source:HGNC Symbol;Acc:HGNC:8905]	3171.9	-0.0283361	0.23941	-0.118358	0.905784	1	-1.01984
ENSG00000079931	MOXD1	monooxygenase DBH like 1 [Source:HGNC Symbol;Acc:HGNC:21063]	3.91971	-0.979896	0.734268	-1.33452	0.182033	1	-1.97232
ENSG00000080573	COL5A3	collagen type V alpha 3 chain [Source:HGNC Symbol;Acc:HGNC:14864]	13.5782	-0.496735	0.777104	-0.639213	0.522684	1	-1.41102
ENSG00000080644	CHRNA3	cholinergic receptor nicotinic alpha 3 subunit [Source:HGNC Symbol;Acc:HGNC:1957]	20.6764	-0.242219	0.509316	-0.475577	0.634376	1	-1.18281
ENSG00000080819	CPOX	coproporphyrinogen oxidase [Source:HGNC Symbol;Acc:HGNC:2321]	1579.62	0.013851	0.111766	0.123929	0.901372	1	1.00965
ENSG00000080822	CLDND1	claudin domain containing 1 [Source:HGNC Symbol;Acc:HGNC:1322]	2269.25	0.0301875	0.100826	0.299402	0.764633	1	1.02114
ENSG00000080854	IGSF9B	immunoglobulin superfamily member 9B [Source:HGNC Symbol;Acc:HGNC:32326]	131.122	-0.218188	0.479113	-0.4554	0.648822	1	-1.16327
ENSG00000081052	COL4A4	collagen type IV alpha 4 chain [Source:HGNC Symbol;Acc:HGNC:2206]	28.9911	0.0452652	0.625697	0.0723437	0.942328	1	1.03187
ENSG00000081059	TCF7	transcription factor 7 [Source:HGNC Symbol;Acc:HGNC:11639]	130.839	-0.0353471	0.236289	-0.149593	0.881086	1	-1.0248
ENSG00000081138	CDH7	cadherin 7 [Source:HGNC Symbol;Acc:HGNC:1766]	9.63037	0.477559	0.858728	0.556124	0.578126	1	1.39239
ENSG00000081148	IMPG2	interphotoreceptor matrix proteoglycan 2 [Source:HGNC Symbol;Acc:HGNC:18362]	4.06532	1.58405	0.736238	2.15155	0.0314331	1	2.99811
ENSG00000081307	UBA5	ubiquitin like modifier activating enzyme 5 [Source:HGNC Symbol;Acc:HGNC:23230]	1621.04	-0.0197036	0.108614	-0.181409	0.856046	1	-1.01375
ENSG00000081818	PCDHB4	protocadherin beta 4 [Source:HGNC Symbol;Acc:HGNC:8689]	64.8112	-1.23469	0.60004	-2.05769	0.0396201	1	-2.35331
ENSG00000081985	IL12RB2	interleukin 12 receptor subunit beta 2 [Source:HGNC Symbol;Acc:HGNC:5972]	2.34501	1.81129	1.01295	1.78813	0.0737549	1	3.50956
ENSG00000082175	PGR	progesterone receptor [Source:HGNC Symbol;Acc:HGNC:8910]	649.273	-0.332787	1.29954	-0.256082	0.797888	1	-1.25944
ENSG00000082269	FAM135A	family with sequence similarity 135 member A [Source:HGNC Symbol;Acc:HGNC:21084]	417.58	0.121395	0.202668	0.598985	0.549183	1	1.08779
ENSG00000082482	KCNK2	potassium two pore domain channel subfamily K member 2 [Source:HGNC Symbol;Acc:HGNC:6277]	175.737	0.159332	0.381232	0.41794	0.675991	1	1.11677
ENSG00000082515	MRPL22	mitochondrial ribosomal protein L22 [Source:HGNC Symbol;Acc:HGNC:14480]	1455.42	-0.0549928	0.170015	-0.323458	0.746348	1	-1.03885
ENSG00000082684	SEMA5B	semaphorin 5B [Source:HGNC Symbol;Acc:HGNC:10737]	28.7851	0.183536	0.503187	0.364747	0.7153	1	1.13566
ENSG00000082781	ITGB5	integrin subunit beta 5 [Source:HGNC Symbol;Acc:HGNC:6160]	5433.42	-0.0401046	0.105841	-0.378914	0.704751	1	-1.02819
ENSG00000083067	TRPM3	transient receptor potential cation channel subfamily M member 3 [Source:HGNC Symbol;Acc:HGNC:17992]	21.3087	-0.0276393	0.316166	-0.0874202	0.930338	1	-1.01934
ENSG00000083223	TUT7	terminal uridylyl transferase 7 [Source:HGNC Symbol;Acc:HGNC:25817]	1231.43	0.0883172	0.147606	0.598332	0.549618	1	1.06313
ENSG00000083290	ULK2	unc-51 like autophagy activating kinase 2 [Source:HGNC Symbol;Acc:HGNC:13480]	989.252	-0.101473	0.204303	-0.496677	0.619417	1	-1.07287
ENSG00000083454	P2RX5	purinergic receptor P2X 5 [Source:HGNC Symbol;Acc:HGNC:8536]	391.599	0.0688538	0.314021	0.219265	0.826444	1	1.04888
ENSG00000083544	TDRD3	tudor domain containing 3 [Source:HGNC Symbol;Acc:HGNC:20612]	356.962	-0.0885672	0.329057	-0.269155	0.787811	1	-1.06331
ENSG00000083642	PDS5B	PDS5 cohesin associated factor B [Source:HGNC Symbol;Acc:HGNC:20418]	1564.22	0.0517602	0.177236	0.292041	0.770255	1	1.03653
ENSG00000083799	CYLD	CYLD lysine 63 deubiquitinase [Source:HGNC Symbol;Acc:HGNC:2584]	764.278	-0.00525103	0.157616	-0.0333153	0.973423	1	-1.00365
ENSG00000083814	ZNF671	zinc finger protein 671 [Source:HGNC Symbol;Acc:HGNC:26279]	20.3385	-0.0706122	0.424862	-0.1662	0.867999	1	-1.05016
ENSG00000083844	ZNF264	zinc finger protein 264 [Source:HGNC Symbol;Acc:HGNC:13057]	396.183	-0.226751	0.208732	-1.08633	0.277333	1	-1.1702
ENSG00000084207	GSTP1	glutathione S-transferase pi 1 [Source:HGNC Symbol;Acc:HGNC:4638]	16934	-0.0709005	0.227558	-0.311571	0.755367	1	-1.05037
ENSG00000084636	COL16A1	collagen type XVI alpha 1 chain [Source:HGNC Symbol;Acc:HGNC:2193]	244.893	-0.0519	0.31235	-0.16616	0.868031	1	-1.03663
ENSG00000084652	TXLNA	taxilin alpha [Source:HGNC Symbol;Acc:HGNC:30685]	2367.11	-0.00358102	0.0555662	-0.0644459	0.948615	1	-1.00249
ENSG00000084733	RAB10	RAB10, member RAS oncogene family [Source:HGNC Symbol;Acc:HGNC:9759]	6277.12	-0.00609831	0.102795	-0.0593247	0.952694	1	-1.00424
ENSG00000085185	BCORL1	BCL6 corepressor like 1 [Source:HGNC Symbol;Acc:HGNC:25657]	261.396	0.0790161	0.240943	0.327946	0.742953	1	1.0563
ENSG00000085224	ATRX	ATRX chromatin remodeler [Source:HGNC Symbol;Acc:HGNC:886]	2279.16	0.167027	0.177243	0.942359	0.346009	1	1.12274
ENSG00000085265	FCN1	ficolin 1 [Source:HGNC Symbol;Acc:HGNC:3623]	1.39674	-0.203526	1.01295	-0.200924	0.840758	1	-1.15151
ENSG00000085377	PREP	prolyl endopeptidase [Source:HGNC Symbol;Acc:HGNC:9358]	2247.35	-0.0272662	0.0895945	-0.304329	0.760877	1	-1.01908
ENSG00000085382	HACE1	HECT domain and ankyrin repeat containing E3 ubiquitin protein ligase 1 [Source:HGNC Symbol;Acc:HGNC:21033]	357.984	0.145457	0.129591	1.12243	0.261679	1	1.10608
ENSG00000085563	ABCB1	ATP binding cassette subfamily B member 1 [Source:HGNC Symbol;Acc:HGNC:40]	4.27343	0.00790396	1.55259	0.00509083	0.995938	1	1.00549
ENSG00000085662	AKR1B1	aldo-keto reductase family 1 member B [Source:HGNC Symbol;Acc:HGNC:381]	3591.48	-0.0093041	0.154122	-0.0603685	0.951862	1	-1.00647
ENSG00000085741	WNT11	Wnt family member 11 [Source:HGNC Symbol;Acc:HGNC:12776]	130.87	-0.321371	0.314559	-1.02166	0.306943	1	-1.24952
ENSG00000085760	MTIF2	mitochondrial translational initiation factor 2 [Source:HGNC Symbol;Acc:HGNC:7441]	2692.04	0.00867561	0.0635657	0.136483	0.89144	1	1.00603
ENSG00000085788	DDHD2	DDHD domain containing 2 [Source:HGNC Symbol;Acc:HGNC:29106]	1483.19	0.15583	0.178296	0.873995	0.382121	1	1.11406
ENSG00000085840	ORC1	origin recognition complex subunit 1 [Source:HGNC Symbol;Acc:HGNC:8487]	705.701	-0.0300661	0.276765	-0.108634	0.913493	1	-1.02106
ENSG00000086015	MAST2	microtubule associated serine/threonine kinase 2 [Source:HGNC Symbol;Acc:HGNC:19035]	1729.24	-0.0658135	0.120634	-0.545562	0.585367	1	-1.04667
ENSG00000086232	EIF2AK1	eukaryotic translation initiation factor 2 alpha kinase 1 [Source:HGNC Symbol;Acc:HGNC:24921]	8164.02	0.0299943	0.120647	0.248612	0.803661	1	1.02101
ENSG00000086570	FAT2	FAT atypical cadherin 2 [Source:HGNC Symbol;Acc:HGNC:3596]	3518.61	0.0730815	0.21012	0.347809	0.727984	1	1.05196
ENSG00000086589	RBM22	RNA binding motif protein 22 [Source:HGNC Symbol;Acc:HGNC:25503]	1816.23	0.02914	0.0900129	0.323732	0.746141	1	1.0204
ENSG00000086598	TMED2	transmembrane p24 trafficking protein 2 [Source:HGNC Symbol;Acc:HGNC:16996]	9543.46	0.0168288	0.120146	0.14007	0.888605	1	1.01173
ENSG00000086619	ERO1B	endoplasmic reticulum oxidoreductase 1 beta [Source:HGNC Symbol;Acc:HGNC:14355]	180.298	-0.108444	0.276114	-0.392751	0.694503	1	-1.07806
ENSG00000086696	HSD17B2	hydroxysteroid 17-beta dehydrogenase 2 [Source:HGNC Symbol;Acc:HGNC:5211]	419.327	-0.149391	0.45208	-0.330453	0.741058	1	-1.1091
ENSG00000086717	PPEF1	protein phosphatase with EF-hand domain 1 [Source:HGNC Symbol;Acc:HGNC:9243]	7.44618	-0.316011	0.635848	-0.496992	0.619195	1	-1.24488
ENSG00000086827	ZW10	zw10 kinetochore protein [Source:HGNC Symbol;Acc:HGNC:13194]	662.205	-0.0174008	0.116735	-0.149062	0.881505	1	-1.01213
ENSG00000087053	MTMR2	myotubularin related protein 2 [Source:HGNC Symbol;Acc:HGNC:7450]	1539.43	0.0439218	0.130509	0.336543	0.736462	1	1.03091
ENSG00000087085	ACHE	acetylcholinesterase (Cartwright blood group) [Source:HGNC Symbol;Acc:HGNC:108]	20.9966	-0.230165	0.596208	-0.386048	0.699461	1	-1.17297
ENSG00000087087	SRRT	serrate, RNA effector molecule [Source:HGNC Symbol;Acc:HGNC:24101]	4555.99	0.0275589	0.127469	0.216201	0.828831	1	1.01929
ENSG00000087128	TMPRSS11E	transmembrane serine protease 11E [Source:HGNC Symbol;Acc:HGNC:24465]	2.139	-1.29963	1.82107	-0.713664	0.475435	1	-2.46167
ENSG00000087157	PGS1	phosphatidylglycerophosphate synthase 1 [Source:HGNC Symbol;Acc:HGNC:30029]	709.107	-0.0145767	0.11031	-0.132143	0.894871	1	-1.01015
ENSG00000087206	UIMC1	ubiquitin interaction motif containing 1 [Source:HGNC Symbol;Acc:HGNC:30298]	1182.79	0.013171	0.0978892	0.13455	0.892968	1	1.00917
ENSG00000087245	MMP2	matrix metallopeptidase 2 [Source:HGNC Symbol;Acc:HGNC:7166]	409.765	-0.0678011	0.269786	-0.251314	0.801571	1	-1.04812
ENSG00000087253	LPCAT2	lysophosphatidylcholine acyltransferase 2 [Source:HGNC Symbol;Acc:HGNC:26032]	479.129	-0.0221388	0.185349	-0.119444	0.904924	1	-1.01546
ENSG00000087338	GMCL1	germ cell-less 1, spermatogenesis associated [Source:HGNC Symbol;Acc:HGNC:23843]	1240.16	0.22491	0.178869	1.2574	0.208609	1	1.1687
ENSG00000087510	TFAP2C	transcription factor AP-2 gamma [Source:HGNC Symbol;Acc:HGNC:11744]	2477.78	-0.029674	0.151612	-0.195723	0.844827	1	-1.02078
ENSG00000087842	PIR	pirin [Source:HGNC Symbol;Acc:HGNC:30048]	721.475	-0.0543564	0.173249	-0.313747	0.753713	1	-1.0384
ENSG00000087903	RFX2	regulatory factor X2 [Source:HGNC Symbol;Acc:HGNC:9983]	268.682	-0.196844	0.166018	-1.18567	0.235752	1	-1.14619
ENSG00000088543	C3orf18	chromosome 3 open reading frame 18 [Source:HGNC Symbol;Acc:HGNC:24837]	24.3675	0.0580878	0.567589	0.102341	0.918486	1	1.04108
ENSG00000088726	TMEM40	transmembrane protein 40 [Source:HGNC Symbol;Acc:HGNC:25620]	122.165	-0.0104741	0.355054	-0.0294999	0.976466	1	-1.00729
ENSG00000088766	CRLS1	cardiolipin synthase 1 [Source:HGNC Symbol;Acc:HGNC:16148]	1271.78	0.0073447	0.116955	0.0627992	0.949926	1	1.0051
ENSG00000088808	PPP1R13B	protein phosphatase 1 regulatory subunit 13B [Source:HGNC Symbol;Acc:HGNC:14950]	1102.52	0.0235208	0.154643	0.152097	0.87911	1	1.01644
ENSG00000088899	LZTS3	leucine zipper tumor suppressor family member 3 [Source:HGNC Symbol;Acc:HGNC:30139]	133.625	-0.0178701	0.160871	-0.111083	0.911551	1	-1.01246
ENSG00000089006	SNX5	sorting nexin 5 [Source:HGNC Symbol;Acc:HGNC:14969]	5560.34	0.00634938	0.0861208	0.0737264	0.941228	1	1.00441
ENSG00000089053	ANAPC5	anaphase promoting complex subunit 5 [Source:HGNC Symbol;Acc:HGNC:15713]	4583.82	0.00501709	0.0913148	0.0549428	0.956184	1	1.00348
ENSG00000089060	SLC8B1	solute carrier family 8 member B1 [Source:HGNC Symbol;Acc:HGNC:26175]	904.302	0.0818694	0.120964	0.676809	0.498527	1	1.05839
ENSG00000089091	DZANK1	double zinc ribbon and ankyrin repeat domains 1 [Source:HGNC Symbol;Acc:HGNC:15858]	63.4295	0.267402	0.291958	0.915893	0.359723	1	1.20364
ENSG00000089101	CFAP61	cilia and flagella associated protein 61 [Source:HGNC Symbol;Acc:HGNC:15872]	2.79647	-0.152352	0.800968	-0.190209	0.849145	1	-1.11138
ENSG00000089327	FXYD5	FXYD domain containing ion transport regulator 5 [Source:HGNC Symbol;Acc:HGNC:4029]	3981.78	-0.0250097	0.167787	-0.149056	0.881509	1	-1.01749
ENSG00000089775	ZBTB25	zinc finger and BTB domain containing 25 [Source:HGNC Symbol;Acc:HGNC:13112]	353.344	0.140834	0.15785	0.892201	0.372285	1	1.10254
ENSG00000090060	PAPOLA	poly(A) polymerase alpha [Source:HGNC Symbol;Acc:HGNC:14981]	8454.54	0.0494078	0.108821	0.454029	0.649808	1	1.03484
ENSG00000090097	PCBP4	poly(rC) binding protein 4 [Source:HGNC Symbol;Acc:HGNC:8652]	487.129	-0.0539502	0.196477	-0.274588	0.783633	1	-1.0381
ENSG00000090339	ICAM1	intercellular adhesion molecule 1 [Source:HGNC Symbol;Acc:HGNC:5344]	677.127	-0.00955364	0.289778	-0.0329688	0.973699	1	-1.00664
ENSG00000090376	IRAK3	interleukin 1 receptor associated kinase 3 [Source:HGNC Symbol;Acc:HGNC:17020]	4.86461	-0.310318	0.652998	-0.475221	0.634629	1	-1.23998
ENSG00000090382	LYZ	lysozyme [Source:HGNC Symbol;Acc:HGNC:6740]	34.6136	-0.066043	0.28972	-0.227954	0.819682	1	-1.04684
ENSG00000090487	SPG21	SPG21 abhydrolase domain containing, maspardin [Source:HGNC Symbol;Acc:HGNC:20373]	2682.79	-0.0784178	0.067532	-1.1612	0.245562	1	-1.05586
ENSG00000090530	P3H2	prolyl 3-hydroxylase 2 [Source:HGNC Symbol;Acc:HGNC:19317]	997.751	-0.0214396	0.311553	-0.0688154	0.945137	1	-1.01497
ENSG00000090565	RAB11FIP3	RAB11 family interacting protein 3 [Source:HGNC Symbol;Acc:HGNC:17224]	1198.49	0.105105	0.143385	0.733029	0.463541	1	1.07557
ENSG00000090612	ZNF268	zinc finger protein 268 [Source:HGNC Symbol;Acc:HGNC:13061]	478.807	-0.0300456	0.264604	-0.113549	0.909595	1	-1.02104
ENSG00000090932	DLL3	delta like canonical Notch ligand 3 [Source:HGNC Symbol;Acc:HGNC:2909]	27.7013	-0.332858	0.311981	-1.06692	0.286009	1	-1.25951
ENSG00000090971	NAT14	N-acetyltransferase 14 (putative) [Source:HGNC Symbol;Acc:HGNC:28918]	461.506	0.0407149	0.210018	0.193864	0.846282	1	1.02862
ENSG00000091127	PUS7	pseudouridine synthase 7 [Source:HGNC Symbol;Acc:HGNC:26033]	1520.34	-0.0212473	0.113817	-0.18668	0.851911	1	-1.01484
ENSG00000091128	LAMB4	laminin subunit beta 4 [Source:HGNC Symbol;Acc:HGNC:6491]	41.9102	-0.047331	0.263276	-0.179777	0.857327	1	-1.03335
ENSG00000091136	LAMB1	laminin subunit beta 1 [Source:HGNC Symbol;Acc:HGNC:6486]	18884	-0.0178025	0.282727	-0.062967	0.949793	1	-1.01242
ENSG00000091164	TXNL1	thioredoxin like 1 [Source:HGNC Symbol;Acc:HGNC:12436]	1644.84	-0.0837802	0.0941015	-0.890317	0.373295	1	-1.05979
ENSG00000091428	RAPGEF4	Rap guanine nucleotide exchange factor 4 [Source:HGNC Symbol;Acc:HGNC:16626]	22.1174	-0.0835151	0.582282	-0.143427	0.885953	1	-1.0596
ENSG00000091622	PITPNM3	PITPNM family member 3 [Source:HGNC Symbol;Acc:HGNC:21043]	572.025	0.0995806	0.237485	0.419314	0.674987	1	1.07146
ENSG00000091879	ANGPT2	angiopoietin 2 [Source:HGNC Symbol;Acc:HGNC:485]	2.24052	-0.343721	0.99251	-0.346316	0.729106	1	-1.26903
ENSG00000091972	CD200	CD200 molecule [Source:HGNC Symbol;Acc:HGNC:7203]	6.34399	1.49446	0.679468	2.19946	0.0278452	1	2.81759
ENSG00000091986	CCDC80	coiled-coil domain containing 80 [Source:HGNC Symbol;Acc:HGNC:30649]	497.332	-0.162473	0.268106	-0.606003	0.544512	1	-1.1192
ENSG00000092108	SCFD1	sec1 family domain containing 1 [Source:HGNC Symbol;Acc:HGNC:20726]	1345.99	-0.0385343	0.112234	-0.34334	0.731342	1	-1.02707
ENSG00000092148	HECTD1	HECT domain E3 ubiquitin protein ligase 1 [Source:HGNC Symbol;Acc:HGNC:20157]	4908.61	0.0440831	0.0908726	0.485109	0.627599	1	1.03103
ENSG00000092199	HNRNPC	heterogeneous nuclear ribonucleoprotein C [Source:HGNC Symbol;Acc:HGNC:5035]	25927.5	-0.0432703	0.0875024	-0.494504	0.62095	1	-1.03045
ENSG00000092200	RPGRIP1	RPGR interacting protein 1 [Source:HGNC Symbol;Acc:HGNC:13436]	12.9946	-0.268293	0.578755	-0.463568	0.642957	1	-1.20438
ENSG00000092201	SUPT16H	SPT16 homolog, facilitates chromatin remodeling subunit [Source:HGNC Symbol;Acc:HGNC:11465]	9742.79	-0.026978	0.102957	-0.262031	0.793297	1	-1.01888
ENSG00000092445	TYRO3	TYRO3 protein tyrosine kinase [Source:HGNC Symbol;Acc:HGNC:12446]	546.514	-0.0446056	0.141093	-0.316145	0.751893	1	-1.0314
ENSG00000092607	TBX15	T-box transcription factor 15 [Source:HGNC Symbol;Acc:HGNC:11594]	7.25188	-0.611953	0.530225	-1.15414	0.248443	1	-1.52833
ENSG00000092871	RFFL	ring finger and FYVE like domain containing E3 ubiquitin protein ligase [Source:HGNC Symbol;Acc:HGNC:24821]	745.256	-0.0447769	0.148885	-0.300749	0.763606	1	-1.03152
ENSG00000093167	LRRFIP2	LRR binding FLII interacting protein 2 [Source:HGNC Symbol;Acc:HGNC:6703]	1221.48	-0.0619327	0.0841092	-0.736336	0.461526	1	-1.04386
ENSG00000093183	SEC22C	SEC22 homolog C, vesicle trafficking protein [Source:HGNC Symbol;Acc:HGNC:16828]	1213.01	0.0480404	0.0984599	0.487918	0.625608	1	1.03386
ENSG00000095303	PTGS1	prostaglandin-endoperoxide synthase 1 [Source:HGNC Symbol;Acc:HGNC:9604]	498.208	0.0611279	0.612161	0.0998558	0.920459	1	1.04328
ENSG00000095370	SH2D3C	SH2 domain containing 3C [Source:HGNC Symbol;Acc:HGNC:16884]	8.16684	-0.584161	0.585859	-0.9971	0.318716	1	-1.49917
ENSG00000095485	CWF19L1	CWF19 like cell cycle control factor 1 [Source:HGNC Symbol;Acc:HGNC:25613]	969.749	-0.014609	0.119469	-0.122284	0.902674	1	-1.01018
ENSG00000095574	IKZF5	IKAROS family zinc finger 5 [Source:HGNC Symbol;Acc:HGNC:14283]	684.109	0.0355966	0.191526	0.185858	0.852556	1	1.02498
ENSG00000095587	TLL2	tolloid like 2 [Source:HGNC Symbol;Acc:HGNC:11844]	13.4448	-0.13604	0.502549	-0.2707	0.786622	1	-1.09888
ENSG00000095596	CYP26A1	cytochrome P450 family 26 subfamily A member 1 [Source:HGNC Symbol;Acc:HGNC:2603]	12.5219	0.82225	1.28419	0.640285	0.521987	1	1.76816
ENSG00000095794	CREM	cAMP responsive element modulator [Source:HGNC Symbol;Acc:HGNC:2352]	269.914	0.000651151	0.187329	0.00347597	0.997227	1	1.00045
ENSG00000096093	EFHC1	EF-hand domain containing 1 [Source:HGNC Symbol;Acc:HGNC:16406]	308.82	-0.107258	0.313079	-0.342591	0.731906	1	-1.07718
ENSG00000096384	HSP90AB1	heat shock protein 90 alpha family class B member 1 [Source:HGNC Symbol;Acc:HGNC:5258]	79018.9	-0.0496798	0.0863944	-0.575035	0.565268	1	-1.03504
ENSG00000096401	CDC5L	cell division cycle 5 like [Source:HGNC Symbol;Acc:HGNC:1743]	2198.56	-0.0379017	0.0726484	-0.521715	0.601869	1	-1.02662
ENSG00000096968	JAK2	Janus kinase 2 [Source:HGNC Symbol;Acc:HGNC:6192]	403.372	0.0408789	0.20656	0.197904	0.84312	1	1.02874
ENSG00000096996	IL12RB1	interleukin 12 receptor subunit beta 1 [Source:HGNC Symbol;Acc:HGNC:5971]	3.19681	-0.088999	0.67283	-0.132276	0.894766	1	-1.06363
ENSG00000097007	ABL1	ABL proto-oncogene 1, non-receptor tyrosine kinase [Source:HGNC Symbol;Acc:HGNC:76]	3993.4	-0.0267476	0.125001	-0.213979	0.830563	1	-1.01871
ENSG00000097033	SH3GLB1	SH3 domain containing GRB2 like, endophilin B1 [Source:HGNC Symbol;Acc:HGNC:10833]	2390.13	0.0896382	0.102066	0.87824	0.379814	1	1.0641
ENSG00000099139	PCSK5	proprotein convertase subtilisin/kexin type 5 [Source:HGNC Symbol;Acc:HGNC:8747]	10.1663	0.116527	0.400164	0.291198	0.7709	1	1.08412
ENSG00000099194	SCD	stearoyl-CoA desaturase [Source:HGNC Symbol;Acc:HGNC:10571]	80050.1	0.0977711	0.221931	0.440548	0.65954	1	1.07012
ENSG00000099204	ABLIM1	actin binding LIM protein 1 [Source:HGNC Symbol;Acc:HGNC:78]	5813.92	0.0859835	0.182698	0.470632	0.637903	1	1.06141
ENSG00000099219	ERMP1	endoplasmic reticulum metallopeptidase 1 [Source:HGNC Symbol;Acc:HGNC:23703]	3853.45	0.0140966	0.141854	0.0993742	0.920841	1	1.00982
ENSG00000099256	PRTFDC1	phosphoribosyl transferase domain containing 1 [Source:HGNC Symbol;Acc:HGNC:23333]	80.4944	0.181572	0.250779	0.724033	0.469046	1	1.13412
ENSG00000099617	EFNA2	ephrin A2 [Source:HGNC Symbol;Acc:HGNC:3222]	9.6499	-0.213002	0.767836	-0.277406	0.781469	1	-1.1591
ENSG00000099810	MTAP	methylthioadenosine phosphorylase [Source:HGNC Symbol;Acc:HGNC:7413]	2373.18	0.0630075	0.375072	0.167988	0.866593	1	1.04464
ENSG00000099840	IZUMO4	IZUMO family member 4 [Source:HGNC Symbol;Acc:HGNC:26950]	91.0644	0.0244403	0.580056	0.0421343	0.966392	1	1.01709
ENSG00000099864	PALM	paralemmin [Source:HGNC Symbol;Acc:HGNC:8594]	263.476	0.614498	0.900131	0.682677	0.494811	1	1.53103
ENSG00000099904	ZDHHC8	zinc finger DHHC-type palmitoyltransferase 8 [Source:HGNC Symbol;Acc:HGNC:18474]	1123.07	0.0134652	0.166616	0.0808155	0.935589	1	1.00938
ENSG00000099917	MED15	mediator complex subunit 15 [Source:HGNC Symbol;Acc:HGNC:14248]	2267.66	0.0198846	0.0958264	0.207507	0.835614	1	1.01388
ENSG00000099942	CRKL	CRK like proto-oncogene, adaptor protein [Source:HGNC Symbol;Acc:HGNC:2363]	2849.25	0.0428169	0.0987318	0.433668	0.664529	1	1.03012
ENSG00000099953	MMP11	matrix metallopeptidase 11 [Source:HGNC Symbol;Acc:HGNC:7157]	26.6473	2.33362	0.880369	2.65073	0.00803184	1	5.04068
ENSG00000099957	P2RX6	purinergic receptor P2X 6 [Source:HGNC Symbol;Acc:HGNC:8538]	4.64607	0.0937868	0.811296	0.115601	0.907969	1	1.06717
ENSG00000099974	DDTL	D-dopachrome tautomerase like [Source:HGNC Symbol;Acc:HGNC:33446]	84.2059	0.0834318	0.919513	0.0907348	0.927703	1	1.05954
ENSG00000099984	GSTT2	glutathione S-transferase theta 2 (gene/pseudogene) [Source:HGNC Symbol;Acc:HGNC:4642]	23.1567	0.51875	0.370122	1.40157	0.161045	1	1.43271
ENSG00000099995	SF3A1	splicing factor 3a subunit 1 [Source:HGNC Symbol;Acc:HGNC:10765]	4016.86	-0.0759206	0.179117	-0.42386	0.671668	1	-1.05403
ENSG00000099998	GGT5	gamma-glutamyltransferase 5 [Source:HGNC Symbol;Acc:HGNC:4260]	235.247	-0.238953	0.381912	-0.625676	0.531528	1	-1.18014
ENSG00000100031	GGT1	gamma-glutamyltransferase 1 [Source:HGNC Symbol;Acc:HGNC:4250]	11.0389	0.600515	0.709105	0.846863	0.397071	1	1.51626
ENSG00000100034	PPM1F	protein phosphatase, Mg2+/Mn2+ dependent 1F [Source:HGNC Symbol;Acc:HGNC:19388]	1412.13	-0.0565711	0.123939	-0.456445	0.64807	1	-1.03999
ENSG00000100038	TOP3B	DNA topoisomerase III beta [Source:HGNC Symbol;Acc:HGNC:11993]	577.4	0.130253	0.161257	0.807738	0.419241	1	1.09449
ENSG00000100068	LRP5L	LDL receptor related protein 5 like [Source:HGNC Symbol;Acc:HGNC:25323]	49.8212	0.384625	0.375061	1.0255	0.305127	1	1.30552
ENSG00000100092	SH3BP1	SH3 domain binding protein 1 [Source:HGNC Symbol;Acc:HGNC:10824]	822.01	-0.0404404	0.210365	-0.192239	0.847555	1	-1.02843
ENSG00000100099	HPS4	HPS4 biogenesis of lysosomal organelles complex 3 subunit 2 [Source:HGNC Symbol;Acc:HGNC:15844]	943.267	-0.0625444	0.0982818	-0.636378	0.52453	1	-1.04431
ENSG00000100109	TFIP11	tuftelin interacting protein 11 [Source:HGNC Symbol;Acc:HGNC:17165]	981.208	-0.0505875	0.088821	-0.569545	0.568986	1	-1.03569
ENSG00000100116	GCAT	glycine C-acetyltransferase [Source:HGNC Symbol;Acc:HGNC:4188]	586.532	0.037032	0.152038	0.243571	0.807563	1	1.026
ENSG00000100147	CCDC134	coiled-coil domain containing 134 [Source:HGNC Symbol;Acc:HGNC:26185]	75.8541	0.192054	0.176905	1.08564	0.27764	1	1.14239
ENSG00000100170	SLC5A1	solute carrier family 5 member 1 [Source:HGNC Symbol;Acc:HGNC:11036]	4.05911	-0.705367	1.65357	-0.426572	0.669691	1	-1.63056
ENSG00000100181	TPTEP1	TPTE pseudogene 1 [Source:HGNC Symbol;Acc:HGNC:43648]	181.393	0.392643	0.295587	1.32835	0.184063	1	1.3128
ENSG00000100197	CYP2D6	cytochrome P450 family 2 subfamily D member 6 [Source:HGNC Symbol;Acc:HGNC:2625]	1.96393	1.17122	1.59847	0.73271	0.463735	1	2.25202
ENSG00000100216	TOMM22	translocase of outer mitochondrial membrane 22 [Source:HGNC Symbol;Acc:HGNC:18002]	2416.98	-0.0864755	0.110624	-0.781705	0.434388	1	-1.06177
ENSG00000100218	RSPH14	radial spoke head 14 homolog [Source:HGNC Symbol;Acc:HGNC:13437]	2.08443	-0.7646	1.19267	-0.641085	0.521467	1	-1.6989
ENSG00000100221	JOSD1	Josephin domain containing 1 [Source:HGNC Symbol;Acc:HGNC:28953]	1985.56	-0.0038074	0.0788566	-0.0482826	0.961491	1	-1.00264
ENSG00000100246	DNAL4	dynein axonemal light chain 4 [Source:HGNC Symbol;Acc:HGNC:2955]	379.815	-0.0363021	0.193462	-0.187644	0.851156	1	-1.02548
ENSG00000100253	MIOX	myo-inositol oxygenase [Source:HGNC Symbol;Acc:HGNC:14522]	37.0731	0.383473	0.397463	0.964803	0.334644	1	1.30448
ENSG00000100285	NEFH	neurofilament heavy [Source:HGNC Symbol;Acc:HGNC:7737]	1.34266	-0.814371	1.46702	-0.55512	0.578813	1	-1.75853
ENSG00000100298	APOBEC3H	apolipoprotein B mRNA editing enzyme catalytic subunit 3H [Source:HGNC Symbol;Acc:HGNC:24100]	12.9806	-0.0139236	0.344309	-0.0404392	0.967743	1	-1.0097
ENSG00000100311	PDGFB	platelet derived growth factor subunit B [Source:HGNC Symbol;Acc:HGNC:8800]	379.161	0.136224	0.294067	0.463241	0.643192	1	1.09902
ENSG00000100314	CABP7	calcium binding protein 7 [Source:HGNC Symbol;Acc:HGNC:20834]	1.5144	0.368852	0.95013	0.388212	0.697859	1	1.29132
ENSG00000100344	PNPLA3	patatin like phospholipase domain containing 3 [Source:HGNC Symbol;Acc:HGNC:18590]	249.404	0.371474	0.246103	1.50942	0.131191	1	1.29367
ENSG00000100399	CHADL	chondroadherin like [Source:HGNC Symbol;Acc:HGNC:25165]	23.4854	-0.379339	0.525539	-0.72181	0.470411	1	-1.30075
ENSG00000100413	POLR3H	RNA polymerase III subunit H [Source:HGNC Symbol;Acc:HGNC:30349]	1389.22	-0.145404	0.182598	-0.796309	0.425853	1	-1.10604
ENSG00000100418	DESI1	desumoylating isopeptidase 1 [Source:HGNC Symbol;Acc:HGNC:24577]	1514.55	-0.131865	0.113234	-1.16453	0.244211	1	-1.09571
ENSG00000100422	CERK	ceramide kinase [Source:HGNC Symbol;Acc:HGNC:19256]	1246.58	-0.0765363	0.195713	-0.391063	0.695751	1	-1.05448
ENSG00000100433	KCNK10	potassium two pore domain channel subfamily K member 10 [Source:HGNC Symbol;Acc:HGNC:6273]	0.78103	0	2.55075	0	1	1	-1
ENSG00000100445	SDR39U1	short chain dehydrogenase/reductase family 39U member 1 [Source:HGNC Symbol;Acc:HGNC:20275]	943.745	-0.0250882	0.11899	-0.210842	0.83301	1	-1.01754
ENSG00000100483	VCPKMT	valosin containing protein lysine methyltransferase [Source:HGNC Symbol;Acc:HGNC:20352]	221.311	-0.000543757	0.136841	-0.00397365	0.996829	1	-1.00038
ENSG00000100490	CDKL1	cyclin dependent kinase like 1 [Source:HGNC Symbol;Acc:HGNC:1781]	243.968	0.0961441	0.327208	0.293832	0.768887	1	1.06891
ENSG00000100504	PYGL	glycogen phosphorylase L [Source:HGNC Symbol;Acc:HGNC:9725]	6010.75	-0.0059784	0.189439	-0.0315584	0.974824	1	-1.00415
ENSG00000100528	CNIH1	cornichon family AMPA receptor auxiliary protein 1 [Source:HGNC Symbol;Acc:HGNC:19431]	4672.72	-0.012252	0.134826	-0.0908724	0.927594	1	-1.00853
ENSG00000100575	TIMM9	translocase of inner mitochondrial membrane 9 [Source:HGNC Symbol;Acc:HGNC:11819]	1146.96	-0.0572664	0.152759	-0.374879	0.70775	1	-1.04049
ENSG00000100578	KIAA0586	KIAA0586 [Source:HGNC Symbol;Acc:HGNC:19960]	948.132	0.0501327	0.226323	0.221509	0.824696	1	1.03536
ENSG00000100592	DAAM1	dishevelled associated activator of morphogenesis 1 [Source:HGNC Symbol;Acc:HGNC:18142]	1179.53	-0.136748	0.209671	-0.6522	0.514272	1	-1.09942
ENSG00000100593	ISM2	isthmin 2 [Source:HGNC Symbol;Acc:HGNC:23176]	4.16296	0.52398	1.05267	0.497764	0.61865	1	1.43792
ENSG00000100599	RIN3	Ras and Rab interactor 3 [Source:HGNC Symbol;Acc:HGNC:18751]	649.861	0.0718868	0.145824	0.492969	0.622035	1	1.05109
ENSG00000100603	SNW1	SNW domain containing 1 [Source:HGNC Symbol;Acc:HGNC:16696]	2883.87	-0.0284777	0.081265	-0.35043	0.726016	1	-1.01994
ENSG00000100626	GALNT16	polypeptide N-acetylgalactosaminyltransferase 16 [Source:HGNC Symbol;Acc:HGNC:23233]	79.9936	-0.212373	0.599813	-0.354065	0.72329	1	-1.15859
ENSG00000100628	ASB2	ankyrin repeat and SOCS box containing 2 [Source:HGNC Symbol;Acc:HGNC:16012]	3.67137	0.314849	1.05015	0.299814	0.764319	1	1.24388
ENSG00000100722	ZC3H14	zinc finger CCCH-type containing 14 [Source:HGNC Symbol;Acc:HGNC:20509]	2627.9	0.000229221	0.0889467	0.00257706	0.997944	1	1.00016
ENSG00000100731	PCNX1	pecanex 1 [Source:HGNC Symbol;Acc:HGNC:19740]	1960.35	0.120611	0.109985	1.09661	0.272811	1	1.08719
ENSG00000100888	CHD8	chromodomain helicase DNA binding protein 8 [Source:HGNC Symbol;Acc:HGNC:20153]	3136.62	0.0843854	0.183764	0.459204	0.646087	1	1.06024
ENSG00000100979	PLTP	phospholipid transfer protein [Source:HGNC Symbol;Acc:HGNC:9093]	383.957	-0.0396541	0.205161	-0.193283	0.846738	1	-1.02787
ENSG00000101052	IFT52	intraflagellar transport 52 [Source:HGNC Symbol;Acc:HGNC:15901]	587.114	-0.0793156	0.142958	-0.554816	0.57902	1	-1.05652
ENSG00000101098	RIMS4	regulating synaptic membrane exocytosis 4 [Source:HGNC Symbol;Acc:HGNC:16183]	177.316	-1.67206	0.770888	-2.169	0.0300823	1	-3.18669
ENSG00000101132	PFDN4	prefoldin subunit 4 [Source:HGNC Symbol;Acc:HGNC:8868]	2730.46	-0.077027	0.150626	-0.511379	0.609086	1	-1.05484
ENSG00000101146	RAE1	ribonucleic acid export 1 [Source:HGNC Symbol;Acc:HGNC:9828]	2073.45	-0.0218234	0.107687	-0.202656	0.839404	1	-1.01524
ENSG00000101158	NELFCD	negative elongation factor complex member C/D [Source:HGNC Symbol;Acc:HGNC:15934]	6235.7	0.0588616	0.0698401	0.842806	0.399337	1	1.04164
ENSG00000101162	TUBB1	tubulin beta 1 class VI [Source:HGNC Symbol;Acc:HGNC:16257]	14.302	0.353701	0.496895	0.711822	0.476575	1	1.27783
ENSG00000101187	SLCO4A1	solute carrier organic anion transporter family member 4A1 [Source:HGNC Symbol;Acc:HGNC:10953]	1324.19	-0.0146737	0.196578	-0.0746458	0.940497	1	-1.01022
ENSG00000101190	TCFL5	transcription factor like 5 [Source:HGNC Symbol;Acc:HGNC:11646]	1019.58	-0.111004	0.0731983	-1.51649	0.129396	1	-1.07998
ENSG00000101199	ARFGAP1	ADP ribosylation factor GTPase activating protein 1 [Source:HGNC Symbol;Acc:HGNC:15852]	2801.43	0.00861902	0.134009	0.0643168	0.948718	1	1.00599
ENSG00000101224	CDC25B	cell division cycle 25B [Source:HGNC Symbol;Acc:HGNC:1726]	13314.7	-0.00188741	0.113505	-0.0166284	0.986733	1	-1.00131
ENSG00000101247	NDUFAF5	NADH:ubiquinone oxidoreductase complex assembly factor 5 [Source:HGNC Symbol;Acc:HGNC:15899]	418.903	-0.0119292	0.199347	-0.0598412	0.952282	1	-1.0083
ENSG00000101265	RASSF2	Ras association domain family member 2 [Source:HGNC Symbol;Acc:HGNC:9883]	33.0965	-1.43485	1.10948	-1.29327	0.195918	1	-2.70354
ENSG00000101276	SLC52A3	solute carrier family 52 member 3 [Source:HGNC Symbol;Acc:HGNC:16187]	63.8707	1.05436	1.19073	0.88547	0.375903	1	2.07679
ENSG00000101280	ANGPT4	angiopoietin 4 [Source:HGNC Symbol;Acc:HGNC:487]	3.43729	1.92539	0.639452	3.011	0.00260393	1	3.79838
ENSG00000101311	FERMT1	fermitin family member 1 [Source:HGNC Symbol;Acc:HGNC:15889]	2130.43	-0.0376152	0.122906	-0.306048	0.759568	1	-1.02642
ENSG00000101335	MYL9	myosin light chain 9 [Source:HGNC Symbol;Acc:HGNC:15754]	52.7987	0.182238	0.401895	0.453446	0.650227	1	1.13464
ENSG00000101343	CRNKL1	crooked neck pre-mRNA splicing factor 1 [Source:HGNC Symbol;Acc:HGNC:15762]	1496.62	0.0481416	0.167982	0.286589	0.774427	1	1.03393
ENSG00000101347	SAMHD1	SAM and HD domain containing deoxynucleoside triphosphate triphosphohydrolase 1 [Source:HGNC Symbol;Acc:HGNC:15925]	588.928	0.153571	0.132933	1.15526	0.247986	1	1.11232
ENSG00000101353	MROH8	maestro heat like repeat family member 8 [Source:HGNC Symbol;Acc:HGNC:16125]	13.1242	0.354623	0.605731	0.585446	0.558248	1	1.27865
ENSG00000101448	EPPIN	epididymal peptidase inhibitor [Source:HGNC Symbol;Acc:HGNC:15932]	5.47606	-0.240714	0.521811	-0.461305	0.64458	1	-1.18158
ENSG00000101470	TNNC2	troponin C2, fast skeletal type [Source:HGNC Symbol;Acc:HGNC:11944]	2.4306	1.12874	1.13574	0.993838	0.320302	1	2.18668
ENSG00000101489	CELF4	CUGBP Elav-like family member 4 [Source:HGNC Symbol;Acc:HGNC:14015]	1.84556	2.68079	1.38698	1.93282	0.053258	1	6.41207
ENSG00000101493	ZNF516	zinc finger protein 516 [Source:HGNC Symbol;Acc:HGNC:28990]	1124.97	0.229345	0.168681	1.35964	0.173945	1	1.1723
ENSG00000101577	LPIN2	lipin 2 [Source:HGNC Symbol;Acc:HGNC:14450]	678.019	0.080921	0.0987862	0.819153	0.412699	1	1.05769
ENSG00000101596	SMCHD1	structural maintenance of chromosomes flexible hinge domain containing 1 [Source:HGNC Symbol;Acc:HGNC:29090]	1643.57	0.10697	0.172045	0.621757	0.534102	1	1.07696
ENSG00000101624	CEP76	centrosomal protein 76 [Source:HGNC Symbol;Acc:HGNC:25727]	284.25	0.0772548	0.210533	0.366949	0.713657	1	1.05501
ENSG00000101638	ST8SIA5	ST8 alpha-N-acetyl-neuraminide alpha-2,8-sialyltransferase 5 [Source:HGNC Symbol;Acc:HGNC:17827]	8.71308	-1.52192	0.873498	-1.74233	0.0814511	1	-2.87173
ENSG00000101680	LAMA1	laminin subunit alpha 1 [Source:HGNC Symbol;Acc:HGNC:6481]	83.5778	0.43575	0.230835	1.88771	0.0590644	1	1.35261
ENSG00000101695	RNF125	ring finger protein 125 [Source:HGNC Symbol;Acc:HGNC:21150]	258.603	0.0927291	0.213892	0.433533	0.664628	1	1.06639
ENSG00000101898	MCTS2P	MCTS family member 2, pseudogene [Source:HGNC Symbol;Acc:HGNC:49760]	34.6726	0.0815089	0.33611	0.242507	0.808387	1	1.05812
ENSG00000101911	PRPS2	phosphoribosyl pyrophosphate synthetase 2 [Source:HGNC Symbol;Acc:HGNC:9465]	1966.72	0.0175534	0.150813	0.116391	0.907342	1	1.01224
ENSG00000101935	AMMECR1	AMMECR nuclear protein 1 [Source:HGNC Symbol;Acc:HGNC:467]	1236.74	0.0735387	0.110822	0.663574	0.506963	1	1.05229
ENSG00000101955	SRPX	sushi repeat containing protein X-linked [Source:HGNC Symbol;Acc:HGNC:11309]	507.344	-0.0504009	0.115755	-0.43541	0.663265	1	-1.03555
ENSG00000101977	MCF2	MCF.2 cell line derived transforming sequence [Source:HGNC Symbol;Acc:HGNC:6940]	47.556	-0.296803	0.458758	-0.64697	0.517652	1	-1.22842
ENSG00000101986	ABCD1	ATP binding cassette subfamily D member 1 [Source:HGNC Symbol;Acc:HGNC:61]	330.065	0.00671825	0.182422	0.0368282	0.970622	1	1.00467
ENSG00000102024	PLS3	plastin 3 [Source:HGNC Symbol;Acc:HGNC:9091]	4658.17	-0.000660188	0.121147	-0.00544948	0.995652	1	-1.00046
ENSG00000102038	SMARCA1	SWI/SNF related, matrix associated, actin dependent regulator of chromatin, subfamily a, member 1 [Source:HGNC Symbol;Acc:HGNC:11097]	318.478	0.0660416	0.202391	0.326307	0.744192	1	1.04684
ENSG00000102053	ZC3H12B	zinc finger CCCH-type containing 12B [Source:HGNC Symbol;Acc:HGNC:17407]	12.1893	-0.033166	0.347649	-0.0954008	0.923997	1	-1.02326
ENSG00000102081	FMR1	FMRP translational regulator 1 [Source:HGNC Symbol;Acc:HGNC:3775]	1493.96	0.103782	0.143882	0.721296	0.470727	1	1.07459
ENSG00000102096	PIM2	Pim-2 proto-oncogene, serine/threonine kinase [Source:HGNC Symbol;Acc:HGNC:8987]	447.424	-0.0624451	0.143917	-0.433897	0.664363	1	-1.04423
ENSG00000102158	MAGT1	magnesium transporter 1 [Source:HGNC Symbol;Acc:HGNC:28880]	1318.37	0.22541	0.360778	0.624789	0.532109	1	1.16911
ENSG00000102172	SMS	spermine synthase [Source:HGNC Symbol;Acc:HGNC:11123]	5245.77	-0.0195675	0.106331	-0.184025	0.853994	1	-1.01366
ENSG00000102230	PCYT1B	phosphate cytidylyltransferase 1, choline, beta [Source:HGNC Symbol;Acc:HGNC:8755]	2.78368	0.321902	1.43401	0.224477	0.822386	1	1.24998
ENSG00000102287	GABRE	gamma-aminobutyric acid type A receptor subunit epsilon [Source:HGNC Symbol;Acc:HGNC:4085]	253.758	0.0979956	0.392601	0.249606	0.802892	1	1.07029
ENSG00000102309	PIN4	peptidylprolyl cis/trans isomerase, NIMA-interacting 4 [Source:HGNC Symbol;Acc:HGNC:8992]	481.296	-0.0521873	0.16341	-0.319364	0.749451	1	-1.03684
ENSG00000102312	PORCN	porcupine O-acyltransferase [Source:HGNC Symbol;Acc:HGNC:17652]	546.308	-0.0700631	0.125176	-0.559718	0.575672	1	-1.04976
ENSG00000102316	MAGED2	MAGE family member D2 [Source:HGNC Symbol;Acc:HGNC:16353]	2486.58	0.0857037	0.243106	0.352537	0.724436	1	1.06121
ENSG00000102359	SRPX2	sushi repeat containing protein X-linked 2 [Source:HGNC Symbol;Acc:HGNC:30668]	572.166	-0.0197309	0.464595	-0.042469	0.966125	1	-1.01377
ENSG00000102383	ZDHHC15	zinc finger DHHC-type palmitoyltransferase 15 [Source:HGNC Symbol;Acc:HGNC:20342]	1.98631	1.55114	1.22083	1.27057	0.203882	1	2.9305
ENSG00000102393	GLA	galactosidase alpha [Source:HGNC Symbol;Acc:HGNC:4296]	963.767	0.033335	0.236341	0.141046	0.887834	1	1.02338
ENSG00000102452	NALCN	sodium leak channel, non-selective [Source:HGNC Symbol;Acc:HGNC:19082]	115.746	0.0402862	0.287511	0.140121	0.888565	1	1.02832
ENSG00000102524	TNFSF13B	TNF superfamily member 13b [Source:HGNC Symbol;Acc:HGNC:11929]	7.40881	0.748427	0.655376	1.14198	0.253462	1	1.67996
ENSG00000102554	KLF5	Kruppel like factor 5 [Source:HGNC Symbol;Acc:HGNC:6349]	4177.54	0.0164846	0.197095	0.0836378	0.933344	1	1.01149
ENSG00000102572	STK24	serine/threonine kinase 24 [Source:HGNC Symbol;Acc:HGNC:11403]	5845.5	-0.0432558	0.0893726	-0.483994	0.62839	1	-1.03044
ENSG00000102678	FGF9	fibroblast growth factor 9 [Source:HGNC Symbol;Acc:HGNC:3687]	4.12416	0.573271	0.927349	0.618183	0.536455	1	1.48789
ENSG00000102710	SUPT20H	SPT20 homolog, SAGA complex component [Source:HGNC Symbol;Acc:HGNC:20596]	1238.4	-0.000980678	0.116915	-0.00838797	0.993307	1	-1.00068
ENSG00000102753	KPNA3	karyopherin subunit alpha 3 [Source:HGNC Symbol;Acc:HGNC:6396]	2762.32	0.0132623	0.151412	0.0875907	0.930202	1	1.00924
ENSG00000102763	VWA8	von Willebrand factor A domain containing 8 [Source:HGNC Symbol;Acc:HGNC:29071]	1473.43	0.047873	0.151621	0.315741	0.752199	1	1.03374
ENSG00000102854	MSLN	mesothelin [Source:HGNC Symbol;Acc:HGNC:7371]	1578.79	-0.0834878	0.356255	-0.234349	0.814714	1	-1.05958
ENSG00000102897	LYRM1	LYR motif containing 1 [Source:HGNC Symbol;Acc:HGNC:25074]	729.742	-0.0477748	0.121152	-0.394337	0.693332	1	-1.03367
ENSG00000102962	CCL22	C-C motif chemokine ligand 22 [Source:HGNC Symbol;Acc:HGNC:10621]	4.88287	-0.311069	0.57583	-0.54021	0.589052	1	-1.24063
ENSG00000102996	MMP15	matrix metallopeptidase 15 [Source:HGNC Symbol;Acc:HGNC:7161]	675.227	-0.020759	0.150179	-0.138228	0.89006	1	-1.01449
ENSG00000103021	CCDC113	coiled-coil domain containing 113 [Source:HGNC Symbol;Acc:HGNC:25002]	471.922	0.079987	0.172374	0.464033	0.642624	1	1.05701
ENSG00000103042	SLC38A7	solute carrier family 38 member 7 [Source:HGNC Symbol;Acc:HGNC:25582]	559.247	-0.0063175	0.158564	-0.039842	0.968219	1	-1.00439
ENSG00000103044	HAS3	hyaluronan synthase 3 [Source:HGNC Symbol;Acc:HGNC:4820]	923.642	0.0131621	0.469013	0.0280633	0.977612	1	1.00916
ENSG00000103047	TANGO6	transport and golgi organization 6 homolog [Source:HGNC Symbol;Acc:HGNC:25749]	736.678	0.00800311	0.202354	0.03955	0.968452	1	1.00556
ENSG00000103051	COG4	component of oligomeric golgi complex 4 [Source:HGNC Symbol;Acc:HGNC:18620]	2009.45	0.032125	0.107367	0.299208	0.764781	1	1.02252
ENSG00000103061	SLC7A6OS	solute carrier family 7 member 6 opposite strand [Source:HGNC Symbol;Acc:HGNC:25807]	789.943	0.0207324	0.112046	0.185034	0.853203	1	1.01447
ENSG00000103089	FA2H	fatty acid 2-hydroxylase [Source:HGNC Symbol;Acc:HGNC:21197]	220.876	0.255843	0.251637	1.01671	0.309289	1	1.19403
ENSG00000103148	NPRL3	NPR3 like, GATOR1 complex subunit [Source:HGNC Symbol;Acc:HGNC:14124]	1837.85	-0.0202594	0.0835877	-0.242373	0.808491	1	-1.01414
ENSG00000103175	WFDC1	WAP four-disulfide core domain 1 [Source:HGNC Symbol;Acc:HGNC:15466]	5.21775	0.621376	0.559876	1.10985	0.267066	1	1.53834
ENSG00000103202	NME4	NME/NM23 nucleoside diphosphate kinase 4 [Source:HGNC Symbol;Acc:HGNC:7852]	4200.76	-0.0721622	0.176818	-0.408116	0.683189	1	-1.05129
ENSG00000103222	ABCC1	ATP binding cassette subfamily C member 1 [Source:HGNC Symbol;Acc:HGNC:51]	1830.52	0.00605674	0.199413	0.0303728	0.97577	1	1.00421
ENSG00000103227	LMF1	lipase maturation factor 1 [Source:HGNC Symbol;Acc:HGNC:14154]	230.579	-0.096246	0.29549	-0.325717	0.744639	1	-1.06899
ENSG00000103241	FOXF1	forkhead box F1 [Source:HGNC Symbol;Acc:HGNC:3809]	1.39442	-1.07752	1.28342	-0.839568	0.401151	1	-2.11041
ENSG00000103316	CRYM	crystallin mu [Source:HGNC Symbol;Acc:HGNC:2418]	1.37423	-0.195343	1.45677	-0.134093	0.893329	1	-1.145
ENSG00000103343	ZNF174	zinc finger protein 174 [Source:HGNC Symbol;Acc:HGNC:12963]	334.485	0.108636	0.113036	0.961069	0.336518	1	1.07821
ENSG00000103351	CLUAP1	clusterin associated protein 1 [Source:HGNC Symbol;Acc:HGNC:19009]	561.901	0.115615	0.133009	0.869226	0.384724	1	1.08344
ENSG00000103356	EARS2	glutamyl-tRNA synthetase 2, mitochondrial [Source:HGNC Symbol;Acc:HGNC:29419]	1492.08	0.0511347	0.129154	0.395921	0.692164	1	1.03608
ENSG00000103365	GGA2	golgi associated, gamma adaptin ear containing, ARF binding protein 2 [Source:HGNC Symbol;Acc:HGNC:16064]	2854.33	0.0522943	0.164668	0.317575	0.750807	1	1.03691
ENSG00000103381	CPPED1	calcineurin like phosphoesterase domain containing 1 [Source:HGNC Symbol;Acc:HGNC:25632]	575.883	-0.123706	0.19144	-0.646188	0.518157	1	-1.08953
ENSG00000103485	QPRT	quinolinate phosphoribosyltransferase [Source:HGNC Symbol;Acc:HGNC:9755]	771.831	0.554417	0.506995	1.09353	0.274159	1	1.46857
ENSG00000103494	RPGRIP1L	RPGRIP1 like [Source:HGNC Symbol;Acc:HGNC:29168]	336.761	0.151589	0.182238	0.831817	0.405512	1	1.11079
ENSG00000103510	KAT8	lysine acetyltransferase 8 [Source:HGNC Symbol;Acc:HGNC:17933]	902.054	-0.00215347	0.0862088	-0.0249796	0.980071	1	-1.00149
ENSG00000103512	NOMO1	NODAL modulator 1 [Source:HGNC Symbol;Acc:HGNC:30060]	424.594	0.664267	0.853324	0.778446	0.436306	1	1.58476
ENSG00000103723	AP3B2	adaptor related protein complex 3 subunit beta 2 [Source:HGNC Symbol;Acc:HGNC:567]	63.4687	0.247878	0.450608	0.550096	0.582253	1	1.18746
ENSG00000103742	IGDCC4	immunoglobulin superfamily DCC subclass member 4 [Source:HGNC Symbol;Acc:HGNC:13770]	5.39413	0.195303	0.478617	0.408058	0.683231	1	1.14496
ENSG00000103888	CEMIP	cell migration inducing hyaluronidase 1 [Source:HGNC Symbol;Acc:HGNC:29213]	290.675	-0.63154	0.819935	-0.770232	0.441162	1	-1.54922
ENSG00000103978	TMEM87A	transmembrane protein 87A [Source:HGNC Symbol;Acc:HGNC:24522]	1811.43	-0.0536213	0.100935	-0.531244	0.595249	1	-1.03787
ENSG00000104043	ATP8B4	ATPase phospholipid transporting 8B4 (putative) [Source:HGNC Symbol;Acc:HGNC:13536]	8.3075	-0.198212	0.782579	-0.253281	0.800051	1	-1.14728
ENSG00000104055	TGM5	transglutaminase 5 [Source:HGNC Symbol;Acc:HGNC:11781]	5.48351	-0.345896	0.836875	-0.413319	0.679373	1	-1.27094
ENSG00000104129	DNAJC17	DnaJ heat shock protein family (Hsp40) member C17 [Source:HGNC Symbol;Acc:HGNC:25556]	330.81	-0.0863439	0.142864	-0.604377	0.545593	1	-1.06168
ENSG00000104133	SPG11	SPG11 vesicle trafficking associated, spatacsin [Source:HGNC Symbol;Acc:HGNC:11226]	1350.68	-0.020369	0.140304	-0.145178	0.88457	1	-1.01422
ENSG00000104219	ZDHHC2	zinc finger DHHC-type palmitoyltransferase 2 [Source:HGNC Symbol;Acc:HGNC:18469]	298.203	0.177848	0.312084	0.569872	0.568765	1	1.1312
ENSG00000104290	FZD3	frizzled class receptor 3 [Source:HGNC Symbol;Acc:HGNC:4041]	484.823	-0.0417161	0.251336	-0.165978	0.868175	1	-1.02934
ENSG00000104299	INTS9	integrator complex subunit 9 [Source:HGNC Symbol;Acc:HGNC:25592]	513.073	0.136011	0.115787	1.17466	0.240129	1	1.09886
ENSG00000104332	SFRP1	secreted frizzled related protein 1 [Source:HGNC Symbol;Acc:HGNC:10776]	8719.14	-0.0170285	0.0918171	-0.185461	0.852868	1	-1.01187
ENSG00000104368	PLAT	plasminogen activator, tissue type [Source:HGNC Symbol;Acc:HGNC:9051]	1762.96	0.0463035	0.18369	0.252074	0.800984	1	1.03262
ENSG00000104388	RAB2A	RAB2A, member RAS oncogene family [Source:HGNC Symbol;Acc:HGNC:9763]	4506.66	-0.0205112	0.0750471	-0.273311	0.784614	1	-1.01432
ENSG00000104419	NDRG1	N-myc downstream regulated 1 [Source:HGNC Symbol;Acc:HGNC:7679]	15674	-0.0640538	0.658213	-0.0973147	0.922476	1	-1.0454
ENSG00000104490	NCALD	neurocalcin delta [Source:HGNC Symbol;Acc:HGNC:7655]	12.8646	0.229223	0.667347	0.343484	0.731234	1	1.1722
ENSG00000104643	MTMR9	myotubularin related protein 9 [Source:HGNC Symbol;Acc:HGNC:14596]	466.908	-0.0261803	0.153729	-0.170302	0.864773	1	-1.01831
ENSG00000104691	UBXN8	UBX domain protein 8 [Source:HGNC Symbol;Acc:HGNC:30307]	385.754	0.0403886	0.125264	0.322428	0.747128	1	1.02839
ENSG00000104723	TUSC3	tumor suppressor candidate 3 [Source:HGNC Symbol;Acc:HGNC:30242]	1563.11	-0.0758381	0.0834481	-0.908805	0.363453	1	-1.05397
ENSG00000104760	FGL1	fibrinogen like 1 [Source:HGNC Symbol;Acc:HGNC:3695]	7.00392	0.58854	0.991387	0.593653	0.552744	1	1.50372
ENSG00000104763	ASAH1	N-acylsphingosine amidohydrolase 1 [Source:HGNC Symbol;Acc:HGNC:735]	1859.32	-0.0281069	0.111244	-0.25266	0.800531	1	-1.01967
ENSG00000104774	MAN2B1	mannosidase alpha class 2B member 1 [Source:HGNC Symbol;Acc:HGNC:6826]	2666.57	0.125838	0.185849	0.677099	0.498343	1	1.09114
ENSG00000104814	MAP4K1	mitogen-activated protein kinase kinase kinase kinase 1 [Source:HGNC Symbol;Acc:HGNC:6863]	15.0444	-0.0699264	0.486662	-0.143686	0.885749	1	-1.04966
ENSG00000104823	ECH1	enoyl-CoA hydratase 1 [Source:HGNC Symbol;Acc:HGNC:3149]	3787.75	-0.00203339	0.202999	-0.0100168	0.992008	1	-1.00141
ENSG00000104826	LHB	luteinizing hormone subunit beta [Source:HGNC Symbol;Acc:HGNC:6584]	2.00844	-0.0136541	0.729586	-0.0187149	0.985069	1	-1.00951
ENSG00000104870	FCGRT	Fc fragment of IgG receptor and transporter [Source:HGNC Symbol;Acc:HGNC:3621]	21.0241	-0.107554	0.539709	-0.199281	0.842043	1	-1.0774
ENSG00000104894	CD37	CD37 molecule [Source:HGNC Symbol;Acc:HGNC:1666]	41.4924	0.321425	0.573091	0.560862	0.574892	1	1.24956
ENSG00000104901	DKKL1	dickkopf like acrosomal protein 1 [Source:HGNC Symbol;Acc:HGNC:16528]	5.66675	0.24727	0.716508	0.345104	0.730016	1	1.18696
ENSG00000104907	TRMT1	tRNA methyltransferase 1 [Source:HGNC Symbol;Acc:HGNC:25980]	1602.96	-0.0475006	0.116988	-0.40603	0.684721	1	-1.03347
ENSG00000104915	STX10	syntaxin 10 [Source:HGNC Symbol;Acc:HGNC:11428]	1431.01	0.0156754	0.129947	0.120628	0.903985	1	1.01092
ENSG00000104953	TLE6	TLE family member 6, subcortical maternal complex member [Source:HGNC Symbol;Acc:HGNC:30788]	27.1863	-0.058283	0.489352	-0.119102	0.905194	1	-1.04123
ENSG00000105072	C19orf44	chromosome 19 open reading frame 44 [Source:HGNC Symbol;Acc:HGNC:26141]	208.446	-0.0128524	0.160896	-0.0798801	0.936333	1	-1.00895
ENSG00000105127	AKAP8	A-kinase anchoring protein 8 [Source:HGNC Symbol;Acc:HGNC:378]	1342.99	-0.0528611	0.112382	-0.470369	0.638091	1	-1.03732
ENSG00000105135	ILVBL	ilvB acetolactate synthase like [Source:HGNC Symbol;Acc:HGNC:6041]	2272.87	-0.014407	0.131165	-0.109839	0.912537	1	-1.01004
ENSG00000105141	CASP14	caspase 14 [Source:HGNC Symbol;Acc:HGNC:1502]	37.274	-0.304554	1.40236	-0.217173	0.828074	1	-1.23504
ENSG00000105186	ANKRD27	ankyrin repeat domain 27 [Source:HGNC Symbol;Acc:HGNC:25310]	1769.25	0.0147298	0.109324	0.134736	0.89282	1	1.01026
ENSG00000105202	FBL	fibrillarin [Source:HGNC Symbol;Acc:HGNC:3599]	8991.8	0.0100577	0.138715	0.072506	0.942199	1	1.007
ENSG00000105223	PLD3	phospholipase D family member 3 [Source:HGNC Symbol;Acc:HGNC:17158]	3054.47	-0.0634837	0.201917	-0.314405	0.753214	1	-1.04499
ENSG00000105270	CLIP3	CAP-Gly domain containing linker protein 3 [Source:HGNC Symbol;Acc:HGNC:24314]	26.9474	0.468214	0.694291	0.674377	0.500072	1	1.3834
ENSG00000105327	BBC3	BCL2 binding component 3 [Source:HGNC Symbol;Acc:HGNC:17868]	464.73	0.0418248	0.322686	0.129615	0.896871	1	1.02942
ENSG00000105329	TGFB1	transforming growth factor beta 1 [Source:HGNC Symbol;Acc:HGNC:11766]	2467.74	-0.0703493	0.22606	-0.311197	0.755651	1	-1.04997
ENSG00000105369	CD79A	CD79a molecule [Source:HGNC Symbol;Acc:HGNC:1698]	4.41347	-0.415744	0.702768	-0.59158	0.554132	1	-1.33399
ENSG00000105371	ICAM4	intercellular adhesion molecule 4 (Landsteiner-Wiener blood group) [Source:HGNC Symbol;Acc:HGNC:5347]	4.09825	-0.0911458	0.636596	-0.143177	0.886151	1	-1.06522
ENSG00000105373	NOP53	NOP53 ribosome biogenesis factor [Source:HGNC Symbol;Acc:HGNC:4333]	8805.21	-0.00923028	0.263742	-0.0349974	0.972082	1	-1.00642
ENSG00000105392	CRX	cone-rod homeobox [Source:HGNC Symbol;Acc:HGNC:2383]	62.7098	0.0027398	0.270631	0.0101238	0.991923	1	1.0019
ENSG00000105483	CARD8	caspase recruitment domain family member 8 [Source:HGNC Symbol;Acc:HGNC:17057]	308.959	0.178083	0.148835	1.19652	0.231494	1	1.13138
ENSG00000105509	HAS1	hyaluronan synthase 1 [Source:HGNC Symbol;Acc:HGNC:4818]	2.11008	-0.650038	1.40976	-0.461097	0.644729	1	-1.56921
ENSG00000105549	THEG	theg spermatid protein [Source:HGNC Symbol;Acc:HGNC:13706]	16.8592	-0.568305	0.755803	-0.751922	0.452098	1	-1.48278
ENSG00000105559	PLEKHA4	pleckstrin homology domain containing A4 [Source:HGNC Symbol;Acc:HGNC:14339]	467.184	-0.194815	0.561625	-0.346877	0.728684	1	-1.14458
ENSG00000105610	KLF1	Kruppel like factor 1 [Source:HGNC Symbol;Acc:HGNC:6345]	1.35977	0.353221	1.45635	0.242539	0.808362	1	1.27741
ENSG00000105641	SLC5A5	solute carrier family 5 member 5 [Source:HGNC Symbol;Acc:HGNC:11040]	15.6043	0.45135	0.846804	0.533004	0.594031	1	1.36732
ENSG00000105649	RAB3A	RAB3A, member RAS oncogene family [Source:HGNC Symbol;Acc:HGNC:9777]	169.22	0.048522	0.324923	0.149334	0.88129	1	1.0342
ENSG00000105679	GAPDHS	glyceraldehyde-3-phosphate dehydrogenase, spermatogenic [Source:HGNC Symbol;Acc:HGNC:24864]	19.1589	0.0117667	0.259861	0.0452805	0.963884	1	1.00819
ENSG00000105695	MAG	myelin associated glycoprotein [Source:HGNC Symbol;Acc:HGNC:6783]	5.90971	0.894749	1.28014	0.698948	0.484585	1	1.85929
ENSG00000105697	HAMP	hepcidin antimicrobial peptide [Source:HGNC Symbol;Acc:HGNC:15598]	3.86348	0.0765827	0.717885	0.106678	0.915044	1	1.05452
ENSG00000105701	FKBP8	FKBP prolyl isomerase 8 [Source:HGNC Symbol;Acc:HGNC:3724]	7583.38	-0.0263838	0.169464	-0.15569	0.876277	1	-1.01846
ENSG00000105708	ZNF14	zinc finger protein 14 [Source:HGNC Symbol;Acc:HGNC:12924]	168.066	0.0902446	0.171739	0.525474	0.599253	1	1.06455
ENSG00000105723	GSK3A	glycogen synthase kinase 3 alpha [Source:HGNC Symbol;Acc:HGNC:4616]	2401.68	-0.0698714	0.10209	-0.684407	0.493718	1	-1.04962
ENSG00000105737	GRIK5	glutamate ionotropic receptor kainate type subunit 5 [Source:HGNC Symbol;Acc:HGNC:4583]	13.9132	0.543011	0.41599	1.30535	0.191775	1	1.45701
ENSG00000105738	SIPA1L3	signal induced proliferation associated 1 like 3 [Source:HGNC Symbol;Acc:HGNC:23801]	1474.72	-0.0518293	0.165652	-0.31288	0.754372	1	-1.03658
ENSG00000105750	ZNF85	zinc finger protein 85 [Source:HGNC Symbol;Acc:HGNC:13160]	131.081	-0.466335	0.279035	-1.67124	0.0946744	1	-1.3816
ENSG00000105771	SMG9	SMG9 nonsense mediated mRNA decay factor [Source:HGNC Symbol;Acc:HGNC:25763]	1090.91	0.0426408	0.122206	0.348924	0.727146	1	1.03
ENSG00000105778	AVL9	AVL9 cell migration associated [Source:HGNC Symbol;Acc:HGNC:28994]	2253.52	0.0314256	0.143418	0.21912	0.826557	1	1.02202
ENSG00000105819	PMPCB	peptidase, mitochondrial processing subunit beta [Source:HGNC Symbol;Acc:HGNC:9119]	3624.12	0.0376425	0.119593	0.314755	0.752947	1	1.02644
ENSG00000105821	DNAJC2	DnaJ heat shock protein family (Hsp40) member C2 [Source:HGNC Symbol;Acc:HGNC:13192]	2085.68	-0.107136	0.136712	-0.783665	0.433237	1	-1.07709
ENSG00000105865	DUS4L	dihydrouridine synthase 4 like [Source:HGNC Symbol;Acc:HGNC:21517]	447.087	-0.0754528	0.109848	-0.686881	0.492158	1	-1.05369
ENSG00000105866	SP4	Sp4 transcription factor [Source:HGNC Symbol;Acc:HGNC:11209]	173.55	0.051118	0.246066	0.207741	0.835431	1	1.03607
ENSG00000105875	WDR91	WD repeat domain 91 [Source:HGNC Symbol;Acc:HGNC:24997]	534.985	-0.03174	0.268532	-0.118198	0.905911	1	-1.02224
ENSG00000105877	DNAH11	dynein axonemal heavy chain 11 [Source:HGNC Symbol;Acc:HGNC:2942]	15.0861	-0.424427	0.847618	-0.500728	0.616562	1	-1.34204
ENSG00000105889	STEAP1B	STEAP family member 1B [Source:HGNC Symbol;Acc:HGNC:41907]	4.89518	-0.163471	0.420863	-0.388419	0.697706	1	-1.11998
ENSG00000105894	PTN	pleiotrophin [Source:HGNC Symbol;Acc:HGNC:9630]	4.44164	-0.232638	0.469257	-0.495759	0.620065	1	-1.17498
ENSG00000105928	GSDME	gasdermin E [Source:HGNC Symbol;Acc:HGNC:2810]	1746.16	-0.018759	0.0961341	-0.195134	0.845288	1	-1.01309
ENSG00000105939	ZC3HAV1	zinc finger CCCH-type containing, antiviral 1 [Source:HGNC Symbol;Acc:HGNC:23721]	2205.61	0.00387476	0.0936465	0.0413764	0.966996	1	1.00269
ENSG00000105971	CAV2	caveolin 2 [Source:HGNC Symbol;Acc:HGNC:1528]	4722.75	-0.0367574	0.198062	-0.185585	0.85277	1	-1.02581
ENSG00000105996	HOXA2	homeobox A2 [Source:HGNC Symbol;Acc:HGNC:5103]	90.376	-0.0369221	0.160582	-0.229926	0.818149	1	-1.02592
ENSG00000105997	HOXA3	homeobox A3 [Source:HGNC Symbol;Acc:HGNC:5104]	614.845	-0.0436823	0.223558	-0.195396	0.845083	1	-1.03074
ENSG00000106013	ANKRD7	ankyrin repeat domain 7 [Source:HGNC Symbol;Acc:HGNC:18588]	1.02026	-0.445002	1.27103	-0.350112	0.726254	1	-1.36132
ENSG00000106025	TSPAN12	tetraspanin 12 [Source:HGNC Symbol;Acc:HGNC:21641]	95.3319	-0.248995	0.402052	-0.619312	0.535711	1	-1.18838
ENSG00000106028	SSBP1	single stranded DNA binding protein 1 [Source:HGNC Symbol;Acc:HGNC:11317]	2915.97	-0.029522	0.172205	-0.171435	0.863882	1	-1.02067
ENSG00000106031	HOXA13	homeobox A13 [Source:HGNC Symbol;Acc:HGNC:5102]	6.87196	0	1.35481	0	1	1	-1
ENSG00000106038	EVX1	even-skipped homeobox 1 [Source:HGNC Symbol;Acc:HGNC:3506]	1.07097	-0.552238	0.981229	-0.562803	0.573569	1	-1.46636
ENSG00000106066	CPVL	carboxypeptidase vitellogenic like [Source:HGNC Symbol;Acc:HGNC:14399]	662.996	-0.0729655	0.391101	-0.186564	0.852002	1	-1.05188
ENSG00000106070	GRB10	growth factor receptor bound protein 10 [Source:HGNC Symbol;Acc:HGNC:4564]	1610.9	-0.0745902	0.164524	-0.453369	0.650283	1	-1.05306
ENSG00000106128	GHRHR	growth hormone releasing hormone receptor [Source:HGNC Symbol;Acc:HGNC:4266]	1.52571	0	1.5623	0	1	1	-1
ENSG00000106278	PTPRZ1	protein tyrosine phosphatase receptor type Z1 [Source:HGNC Symbol;Acc:HGNC:9685]	210.057	-0.0308057	0.220115	-0.139953	0.888697	1	-1.02158
ENSG00000106336	FBXO24	F-box protein 24 [Source:HGNC Symbol;Acc:HGNC:13595]	29.4561	0.114898	0.286635	0.400853	0.688529	1	1.0829
ENSG00000106355	LSM5	LSM5 homolog, U6 small nuclear RNA and mRNA degradation associated [Source:HGNC Symbol;Acc:HGNC:17162]	1206.19	-0.0422375	0.222889	-0.1895	0.849701	1	-1.02971
ENSG00000106366	SERPINE1	serpin family E member 1 [Source:HGNC Symbol;Acc:HGNC:8583]	6378.67	-0.0526986	0.306842	-0.171745	0.863638	1	-1.0372
ENSG00000106384	MOGAT3	monoacylglycerol O-acyltransferase 3 [Source:HGNC Symbol;Acc:HGNC:23249]	1.89303	0.266329	1.02021	0.261054	0.794051	1	1.20274
ENSG00000106392	C1GALT1	core 1 synthase, glycoprotein-N-acetylgalactosamine 3-beta-galactosyltransferase 1 [Source:HGNC Symbol;Acc:HGNC:24337]	692.901	-0.0434131	0.241291	-0.17992	0.857215	1	-1.03055
ENSG00000106399	RPA3	replication protein A3 [Source:HGNC Symbol;Acc:HGNC:10291]	930.668	-0.0687243	0.253015	-0.271621	0.785913	1	-1.04879
ENSG00000106415	GLCCI1	glucocorticoid induced 1 [Source:HGNC Symbol;Acc:HGNC:18713]	445.143	0.0483287	0.238226	0.202869	0.839238	1	1.03407
ENSG00000106526	ACTR3C	actin related protein 3C [Source:HGNC Symbol;Acc:HGNC:37282]	42.8185	0.156604	0.341777	0.458204	0.646806	1	1.11466
ENSG00000106538	RARRES2	retinoic acid receptor responder 2 [Source:HGNC Symbol;Acc:HGNC:9868]	1.60477	0.1166	1.4876	0.0783814	0.937525	1	1.08418
ENSG00000106546	AHR	aryl hydrocarbon receptor [Source:HGNC Symbol;Acc:HGNC:348]	1682.78	0.256766	0.295838	0.867926	0.385435	1	1.1948
ENSG00000106560	GIMAP2	GTPase, IMAP family member 2 [Source:HGNC Symbol;Acc:HGNC:21789]	7.16218	0.342197	0.70323	0.486608	0.626536	1	1.26769
ENSG00000106617	PRKAG2	protein kinase AMP-activated non-catalytic subunit gamma 2 [Source:HGNC Symbol;Acc:HGNC:9386]	1972.16	0.00838153	0.116993	0.0716413	0.942887	1	1.00583
ENSG00000106633	GCK	glucokinase [Source:HGNC Symbol;Acc:HGNC:4195]	22.8974	-0.543988	0.408165	-1.33276	0.18261	1	-1.458
ENSG00000106686	SPATA6L	spermatogenesis associated 6 like [Source:HGNC Symbol;Acc:HGNC:25472]	50.6349	-0.262887	0.360446	-0.729337	0.465795	1	-1.19988
ENSG00000106701	FSD1L	fibronectin type III and SPRY domain containing 1 like [Source:HGNC Symbol;Acc:HGNC:13753]	99.9013	-0.00354314	0.361232	-0.00980848	0.992174	1	-1.00246
ENSG00000106714	CNTNAP3	contactin associated protein family member 3 [Source:HGNC Symbol;Acc:HGNC:13834]	197.193	0.00447538	0.48881	0.00915566	0.992695	1	1.00311
ENSG00000106772	PRUNE2	prune homolog 2 with BCH domain [Source:HGNC Symbol;Acc:HGNC:25209]	143.745	-0.016795	0.482468	-0.0348107	0.972231	1	-1.01171
ENSG00000106823	ECM2	extracellular matrix protein 2 [Source:HGNC Symbol;Acc:HGNC:3154]	49.3544	0.0676456	0.405773	0.166708	0.8676	1	1.04801
ENSG00000106829	TLE4	TLE family member 4, transcriptional corepressor [Source:HGNC Symbol;Acc:HGNC:11840]	289.337	-0.0537856	0.175848	-0.305864	0.759708	1	-1.03798
ENSG00000106927	AMBP	alpha-1-microglobulin/bikunin precursor [Source:HGNC Symbol;Acc:HGNC:453]	4.95928	-1.09756	1.34074	-0.818621	0.413003	1	-2.13993
ENSG00000106948	AKNA	AT-hook transcription factor [Source:HGNC Symbol;Acc:HGNC:24108]	531.711	0.209785	0.122643	1.71054	0.0871659	1	1.15652
ENSG00000106976	DNM1	dynamin 1 [Source:HGNC Symbol;Acc:HGNC:2972]	350.849	0.118496	0.258654	0.458125	0.646863	1	1.0856
ENSG00000106993	CDC37L1	cell division cycle 37 like 1 [Source:HGNC Symbol;Acc:HGNC:17179]	664.566	0.0735319	0.114333	0.64314	0.520133	1	1.05229
ENSG00000107104	KANK1	KN motif and ankyrin repeat domains 1 [Source:HGNC Symbol;Acc:HGNC:19309]	2171.15	-0.033834	0.144433	-0.234254	0.814788	1	-1.02373
ENSG00000107105	ELAVL2	ELAV like RNA binding protein 2 [Source:HGNC Symbol;Acc:HGNC:3313]	318.977	-0.0092613	0.206481	-0.044853	0.964224	1	-1.00644
ENSG00000107147	KCNT1	potassium sodium-activated channel subfamily T member 1 [Source:HGNC Symbol;Acc:HGNC:18865]	5.97231	0.564719	0.702374	0.804015	0.421389	1	1.4791
ENSG00000107159	CA9	carbonic anhydrase 9 [Source:HGNC Symbol;Acc:HGNC:1383]	1262.24	-0.0810466	1.06835	-0.0758612	0.93953	1	-1.05779
ENSG00000107185	RGP1	RGP1 homolog, RAB6A GEF complex partner 1 [Source:HGNC Symbol;Acc:HGNC:21965]	2817.92	0.0550022	0.111117	0.494995	0.620604	1	1.03886
ENSG00000107187	LHX3	LIM homeobox 3 [Source:HGNC Symbol;Acc:HGNC:6595]	1.30932	0.704625	1.299	0.542438	0.587517	1	1.62972
ENSG00000107249	GLIS3	GLIS family zinc finger 3 [Source:HGNC Symbol;Acc:HGNC:28510]	91.8547	0.0170488	0.415126	0.0410689	0.967241	1	1.01189
ENSG00000107263	RAPGEF1	Rap guanine nucleotide exchange factor 1 [Source:HGNC Symbol;Acc:HGNC:4568]	2162.76	-0.0111874	0.178234	-0.0627679	0.949951	1	-1.00778
ENSG00000107331	ABCA2	ATP binding cassette subfamily A member 2 [Source:HGNC Symbol;Acc:HGNC:32]	5322.88	0.0868484	0.231168	0.375693	0.707145	1	1.06205
ENSG00000107338	SHB	SH2 domain containing adaptor protein B [Source:HGNC Symbol;Acc:HGNC:10838]	1326.37	-0.0564613	0.151822	-0.37189	0.709974	1	-1.03991
ENSG00000107537	PHYH	phytanoyl-CoA 2-hydroxylase [Source:HGNC Symbol;Acc:HGNC:8940]	478.324	-0.104809	0.107797	-0.972278	0.330912	1	-1.07535
ENSG00000107551	RASSF4	Ras association domain family member 4 [Source:HGNC Symbol;Acc:HGNC:20793]	62.4676	0.0211109	0.420032	0.0502603	0.959915	1	1.01474
ENSG00000107562	CXCL12	C-X-C motif chemokine ligand 12 [Source:HGNC Symbol;Acc:HGNC:10672]	233.33	-0.661094	1.33835	-0.493962	0.621333	1	-1.58128
ENSG00000107614	TRDMT1	tRNA aspartic acid methyltransferase 1 [Source:HGNC Symbol;Acc:HGNC:2977]	126.581	-0.0253455	0.28786	-0.0880483	0.929838	1	-1.01772
ENSG00000107719	PALD1	phosphatase domain containing paladin 1 [Source:HGNC Symbol;Acc:HGNC:23530]	16.0829	-0.329853	0.555335	-0.593971	0.552532	1	-1.25689
ENSG00000107738	VSIR	V-set immunoregulatory receptor [Source:HGNC Symbol;Acc:HGNC:30085]	671.869	-0.0152856	0.407996	-0.037465	0.970114	1	-1.01065
ENSG00000107745	MICU1	mitochondrial calcium uptake 1 [Source:HGNC Symbol;Acc:HGNC:1530]	1304.2	-0.0518885	0.0662783	-0.782888	0.433693	1	-1.03662
ENSG00000107798	LIPA	lipase A, lysosomal acid type [Source:HGNC Symbol;Acc:HGNC:6617]	3393.48	-0.00554931	0.0960718	-0.0577621	0.953938	1	-1.00385
ENSG00000107807	TLX1	T cell leukemia homeobox 1 [Source:HGNC Symbol;Acc:HGNC:5056]	5.18488	0.213168	0.407087	0.523642	0.600527	1	1.15923
ENSG00000107816	LZTS2	leucine zipper tumor suppressor 2 [Source:HGNC Symbol;Acc:HGNC:29381]	2243.63	-0.0166536	0.150394	-0.110733	0.911828	1	-1.01161
ENSG00000107819	SFXN3	sideroflexin 3 [Source:HGNC Symbol;Acc:HGNC:16087]	1708.7	0.0283693	0.17966	0.157906	0.874531	1	1.01986
ENSG00000107890	ANKRD26	ankyrin repeat domain 26 [Source:HGNC Symbol;Acc:HGNC:29186]	360.022	0.0776597	0.214409	0.362203	0.7172	1	1.0553
ENSG00000107902	LHPP	phospholysine phosphohistidine inorganic pyrophosphate phosphatase [Source:HGNC Symbol;Acc:HGNC:30042]	363.527	-0.0622778	0.165225	-0.376927	0.706228	1	-1.04411
ENSG00000107929	LARP4B	La ribonucleoprotein 4B [Source:HGNC Symbol;Acc:HGNC:28987]	2750.31	-0.00920838	0.11881	-0.0775051	0.938222	1	-1.0064
ENSG00000107938	EDRF1	erythroid differentiation regulatory factor 1 [Source:HGNC Symbol;Acc:HGNC:24640]	705.397	0.0679345	0.158306	0.429133	0.667826	1	1.04821
ENSG00000107951	MTPAP	mitochondrial poly(A) polymerase [Source:HGNC Symbol;Acc:HGNC:25532]	954.193	-0.184685	0.118519	-1.55828	0.119168	1	-1.13657
ENSG00000107957	SH3PXD2A	SH3 and PX domains 2A [Source:HGNC Symbol;Acc:HGNC:23664]	1344.78	0.0132794	0.260739	0.0509297	0.959382	1	1.00925
ENSG00000107968	MAP3K8	mitogen-activated protein kinase kinase kinase 8 [Source:HGNC Symbol;Acc:HGNC:6860]	99.3764	0.333578	0.27879	1.19652	0.231494	1	1.26013
ENSG00000108100	CCNY	cyclin Y [Source:HGNC Symbol;Acc:HGNC:23354]	2446.45	0.036072	0.116722	0.309041	0.75729	1	1.02532
ENSG00000108231	LGI1	leucine rich glioma inactivated 1 [Source:HGNC Symbol;Acc:HGNC:6572]	3.0384	2.28515	1.40279	1.629	0.103312	1	4.87414
ENSG00000108312	UBTF	upstream binding transcription factor [Source:HGNC Symbol;Acc:HGNC:12511]	4388.38	-0.038743	0.0749993	-0.516579	0.60545	1	-1.02722
ENSG00000108379	WNT3	Wnt family member 3 [Source:HGNC Symbol;Acc:HGNC:12782]	32.9438	1.18092	1.68759	0.699767	0.484073	1	2.26721
ENSG00000108387	SEPTIN4	septin 4 [Source:HGNC Symbol;Acc:HGNC:9165]	32.5402	0.250867	0.402968	0.622549	0.533581	1	1.18992
ENSG00000108424	KPNB1	karyopherin subunit beta 1 [Source:HGNC Symbol;Acc:HGNC:6400]	14372.7	0.0063416	0.107039	0.0592459	0.952756	1	1.00441
ENSG00000108433	GOSR2	golgi SNAP receptor complex member 2 [Source:HGNC Symbol;Acc:HGNC:4431]	927.568	-0.0224661	0.0997804	-0.225155	0.821859	1	-1.01569
ENSG00000108509	CAMTA2	calmodulin binding transcription activator 2 [Source:HGNC Symbol;Acc:HGNC:18807]	1429.99	-0.0187721	0.147354	-0.127395	0.898628	1	-1.0131
ENSG00000108511	HOXB6	homeobox B6 [Source:HGNC Symbol;Acc:HGNC:5117]	92.8781	-0.062222	0.157572	-0.39488	0.692931	1	-1.04407
ENSG00000108551	RASD1	ras related dexamethasone induced 1 [Source:HGNC Symbol;Acc:HGNC:15828]	153.854	-0.108475	0.803473	-0.135007	0.892606	1	-1.07809
ENSG00000108556	CHRNE	cholinergic receptor nicotinic epsilon subunit [Source:HGNC Symbol;Acc:HGNC:1966]	1.80549	-0.440465	0.746447	-0.590082	0.555136	1	-1.35704
ENSG00000108557	RAI1	retinoic acid induced 1 [Source:HGNC Symbol;Acc:HGNC:9834]	3310.81	0.0263106	0.0897487	0.293158	0.769401	1	1.0184
ENSG00000108559	NUP88	nucleoporin 88 [Source:HGNC Symbol;Acc:HGNC:8067]	1722.79	-0.100234	0.164621	-0.60888	0.542604	1	-1.07195
ENSG00000108576	SLC6A4	solute carrier family 6 member 4 [Source:HGNC Symbol;Acc:HGNC:11050]	8.76982	0.83948	0.509583	1.64739	0.0994784	1	1.7894
ENSG00000108587	GOSR1	golgi SNAP receptor complex member 1 [Source:HGNC Symbol;Acc:HGNC:4430]	1677.69	0.155832	0.116879	1.33328	0.182441	1	1.11406
ENSG00000108654	DDX5	DEAD-box helicase 5 [Source:HGNC Symbol;Acc:HGNC:2746]	17943.7	0.00358793	0.11842	0.0302982	0.975829	1	1.00249
ENSG00000108773	KAT2A	lysine acetyltransferase 2A [Source:HGNC Symbol;Acc:HGNC:4201]	2187.12	-0.0539865	0.10273	-0.525516	0.599224	1	-1.03813
ENSG00000108785	HSD17B1P1	hydroxysteroid 17-beta dehydrogenase 1 pseudogene 1 [Source:HGNC Symbol;Acc:HGNC:5216]	8.90596	0.234595	0.383856	0.611153	0.541098	1	1.17658
ENSG00000108813	DLX4	distal-less homeobox 4 [Source:HGNC Symbol;Acc:HGNC:2917]	48.4994	-0.159398	0.349985	-0.455443	0.64879	1	-1.11682
ENSG00000108819	PPP1R9B	protein phosphatase 1 regulatory subunit 9B [Source:HGNC Symbol;Acc:HGNC:9298]	3265.61	-0.0415389	0.105208	-0.394828	0.69297	1	-1.02921
ENSG00000108846	ABCC3	ATP binding cassette subfamily C member 3 [Source:HGNC Symbol;Acc:HGNC:54]	3443.7	0.0289826	0.175678	0.164976	0.868963	1	1.02029
ENSG00000108946	PRKAR1A	protein kinase cAMP-dependent type I regulatory subunit alpha [Source:HGNC Symbol;Acc:HGNC:9388]	9287.91	0.00858512	0.109404	0.0784718	0.937453	1	1.00597
ENSG00000108960	MMD	monocyte to macrophage differentiation associated [Source:HGNC Symbol;Acc:HGNC:7153]	465.685	0.107508	0.172927	0.621694	0.534143	1	1.07737
ENSG00000108961	RANGRF	RAN guanine nucleotide release factor [Source:HGNC Symbol;Acc:HGNC:17679]	461.321	-0.0194929	0.190157	-0.102509	0.918352	1	-1.0136
ENSG00000109079	TNFAIP1	TNF alpha induced protein 1 [Source:HGNC Symbol;Acc:HGNC:11894]	2007.45	-0.0117639	0.0869666	-0.13527	0.892399	1	-1.00819
ENSG00000109101	FOXN1	forkhead box N1 [Source:HGNC Symbol;Acc:HGNC:12765]	8.42739	0.00973976	1.0031	0.00970971	0.992253	1	1.00677
ENSG00000109107	ALDOC	aldolase, fructose-bisphosphate C [Source:HGNC Symbol;Acc:HGNC:418]	2264.04	0.0278853	0.292484	0.0953397	0.924045	1	1.01952
ENSG00000109184	DCUN1D4	defective in cullin neddylation 1 domain containing 4 [Source:HGNC Symbol;Acc:HGNC:28998]	1070.08	0.120856	0.179048	0.674991	0.499682	1	1.08738
ENSG00000109270	LAMTOR3	late endosomal/lysosomal adaptor, MAPK and MTOR activator 3 [Source:HGNC Symbol;Acc:HGNC:15606]	602.731	-0.00694771	0.122593	-0.056673	0.954806	1	-1.00483
ENSG00000109339	MAPK10	mitogen-activated protein kinase 10 [Source:HGNC Symbol;Acc:HGNC:6872]	174.92	-0.0512963	0.157686	-0.325307	0.744949	1	-1.0362
ENSG00000109458	GAB1	GRB2 associated binding protein 1 [Source:HGNC Symbol;Acc:HGNC:4066]	417.308	0.340912	0.303923	1.12171	0.261987	1	1.26656
ENSG00000109576	AADAT	aminoadipate aminotransferase [Source:HGNC Symbol;Acc:HGNC:17929]	128.645	0.0482311	0.244923	0.196923	0.843888	1	1.034
ENSG00000109610	SOD3	superoxide dismutase 3 [Source:HGNC Symbol;Acc:HGNC:11181]	4.27253	0	1.46476	0	1	1	-1
ENSG00000109625	CPZ	carboxypeptidase Z [Source:HGNC Symbol;Acc:HGNC:2333]	45.367	0.71772	1.24989	0.574227	0.565814	1	1.64458
ENSG00000109667	SLC2A9	solute carrier family 2 member 9 [Source:HGNC Symbol;Acc:HGNC:13446]	475.041	-0.00924766	0.184461	-0.0501335	0.960016	1	-1.00643
ENSG00000109680	TBC1D19	TBC1 domain family member 19 [Source:HGNC Symbol;Acc:HGNC:25624]	83.6973	-0.0322675	0.252538	-0.127773	0.898329	1	-1.02262
ENSG00000109738	GLRB	glycine receptor beta [Source:HGNC Symbol;Acc:HGNC:4329]	139.312	0.0628357	0.237475	0.264599	0.791318	1	1.04452
ENSG00000109756	RAPGEF2	Rap guanine nucleotide exchange factor 2 [Source:HGNC Symbol;Acc:HGNC:16854]	615.826	-0.0496783	0.226579	-0.219254	0.826452	1	-1.03503
ENSG00000109814	UGDH	UDP-glucose 6-dehydrogenase [Source:HGNC Symbol;Acc:HGNC:12525]	3444.21	0.0686361	0.119265	0.575492	0.564959	1	1.04872
ENSG00000109832	DDX25	DEAD-box helicase 25 [Source:HGNC Symbol;Acc:HGNC:18698]	3.36715	0.972153	1.0686	0.909745	0.362957	1	1.96177
ENSG00000109861	CTSC	cathepsin C [Source:HGNC Symbol;Acc:HGNC:2528]	3490.29	-0.0166705	0.210283	-0.0792764	0.936813	1	-1.01162
ENSG00000109911	ELP4	elongator acetyltransferase complex subunit 4 [Source:HGNC Symbol;Acc:HGNC:1171]	514.451	-0.00689522	0.134671	-0.0512004	0.959166	1	-1.00479
ENSG00000109944	JHY	junctional cadherin complex regulator [Source:HGNC Symbol;Acc:HGNC:26288]	98.1816	-0.0561403	0.195712	-0.286852	0.774226	1	-1.03968
ENSG00000109971	HSPA8	heat shock protein family A (Hsp70) member 8 [Source:HGNC Symbol;Acc:HGNC:5241]	53100.3	-0.0403629	0.10787	-0.374182	0.708269	1	-1.02837
ENSG00000110092	CCND1	cyclin D1 [Source:HGNC Symbol;Acc:HGNC:1582]	13176.9	-0.0494255	0.187901	-0.26304	0.79252	1	-1.03485
ENSG00000110245	APOC3	apolipoprotein C3 [Source:HGNC Symbol;Acc:HGNC:610]	1.2188	-0.48683	1.38899	-0.350492	0.72597	1	-1.40136
ENSG00000110324	IL10RA	interleukin 10 receptor subunit alpha [Source:HGNC Symbol;Acc:HGNC:5964]	3.242	0	1.51834	0	1	1	-1
ENSG00000110328	GALNT18	polypeptide N-acetylgalactosaminyltransferase 18 [Source:HGNC Symbol;Acc:HGNC:30488]	739.9	0.0115337	0.151284	0.0762389	0.939229	1	1.00803
ENSG00000110375	UPK2	uroplakin 2 [Source:HGNC Symbol;Acc:HGNC:12579]	112.205	0.102536	0.809983	0.126591	0.899264	1	1.07366
ENSG00000110395	CBL	Cbl proto-oncogene [Source:HGNC Symbol;Acc:HGNC:1541]	1551.33	0.081214	0.169015	0.480513	0.630863	1	1.05791
ENSG00000110446	SLC15A3	solute carrier family 15 member 3 [Source:HGNC Symbol;Acc:HGNC:18068]	10.458	-0.326931	1.01372	-0.322506	0.747069	1	-1.25434
ENSG00000110675	ELMOD1	ELMO domain containing 1 [Source:HGNC Symbol;Acc:HGNC:25334]	14.4791	0.595965	0.356039	1.67388	0.0941551	1	1.51148
ENSG00000110696	C11orf58	chromosome 11 open reading frame 58 [Source:HGNC Symbol;Acc:HGNC:16990]	4761.83	0.0928396	0.0961504	0.965567	0.334261	1	1.06647
ENSG00000110719	TCIRG1	T cell immune regulator 1, ATPase H+ transporting V0 subunit a3 [Source:HGNC Symbol;Acc:HGNC:11647]	852.718	-0.0964655	0.194333	-0.496392	0.619618	1	-1.06915
ENSG00000110777	POU2AF1	POU class 2 homeobox associating factor 1 [Source:HGNC Symbol;Acc:HGNC:9211]	8.31661	0.226491	0.396827	0.570755	0.568166	1	1.16999
ENSG00000110844	PRPF40B	pre-mRNA processing factor 40 homolog B [Source:HGNC Symbol;Acc:HGNC:25031]	861.267	0.0888007	0.144669	0.61382	0.539334	1	1.06349
ENSG00000110851	PRDM4	PR/SET domain 4 [Source:HGNC Symbol;Acc:HGNC:9348]	1749.37	0.0387421	0.0972729	0.398283	0.690422	1	1.02722
ENSG00000110876	SELPLG	selectin P ligand [Source:HGNC Symbol;Acc:HGNC:10722]	16.4069	0.3644	0.251219	1.45053	0.146911	1	1.28735
ENSG00000110881	ASIC1	acid sensing ion channel subunit 1 [Source:HGNC Symbol;Acc:HGNC:100]	375.545	0.0799822	0.179438	0.445737	0.655787	1	1.05701
ENSG00000111181	SLC6A12	solute carrier family 6 member 12 [Source:HGNC Symbol;Acc:HGNC:11045]	1.53273	-0.564691	1.58288	-0.356748	0.72128	1	-1.47907
ENSG00000111249	CUX2	cut like homeobox 2 [Source:HGNC Symbol;Acc:HGNC:19347]	9.54773	0.0838519	0.347201	0.241508	0.809161	1	1.05984
ENSG00000111252	SH2B3	SH2B adaptor protein 3 [Source:HGNC Symbol;Acc:HGNC:29605]	567.152	-0.0323261	0.15278	-0.211585	0.832431	1	-1.02266
ENSG00000111305	GSG1	germ cell associated 1 [Source:HGNC Symbol;Acc:HGNC:19716]	14.5861	-0.233951	0.387764	-0.603333	0.546287	1	-1.17605
ENSG00000111319	SCNN1A	sodium channel epithelial 1 subunit alpha [Source:HGNC Symbol;Acc:HGNC:10599]	8964.69	0.0111045	0.275179	0.0403538	0.967811	1	1.00773
ENSG00000111331	OAS3	2'-5'-oligoadenylate synthetase 3 [Source:HGNC Symbol;Acc:HGNC:8088]	1514.32	0.0505549	0.142834	0.353942	0.723382	1	1.03566
ENSG00000111335	OAS2	2'-5'-oligoadenylate synthetase 2 [Source:HGNC Symbol;Acc:HGNC:8087]	34.0618	-0.87203	0.638362	-1.36604	0.171925	1	-1.83024
ENSG00000111341	MGP	matrix Gla protein [Source:HGNC Symbol;Acc:HGNC:7060]	142.646	-0.864173	0.614412	-1.4065	0.159574	1	-1.8203
ENSG00000111405	ENDOU	endonuclease, poly(U) specific [Source:HGNC Symbol;Acc:HGNC:14369]	1.56949	0.176928	1.04091	0.169975	0.86503	1	1.13047
ENSG00000111554	MDM1	Mdm1 nuclear protein [Source:HGNC Symbol;Acc:HGNC:29917]	240.874	0.125148	0.200984	0.622674	0.533499	1	1.09062
ENSG00000111596	CNOT2	CCR4-NOT transcription complex subunit 2 [Source:HGNC Symbol;Acc:HGNC:7878]	2050.51	0.0826413	0.0998755	0.827443	0.407986	1	1.05896
ENSG00000111605	CPSF6	cleavage and polyadenylation specific factor 6 [Source:HGNC Symbol;Acc:HGNC:13871]	3895.11	0.0897936	0.0838178	1.0713	0.284037	1	1.06422
ENSG00000111666	CHPT1	choline phosphotransferase 1 [Source:HGNC Symbol;Acc:HGNC:17852]	1581.63	-0.110648	0.21384	-0.517435	0.604853	1	-1.07971
ENSG00000111684	LPCAT3	lysophosphatidylcholine acyltransferase 3 [Source:HGNC Symbol;Acc:HGNC:30244]	1789.63	0.0429187	0.122269	0.351018	0.725575	1	1.0302
ENSG00000111696	NT5DC3	5'-nucleotidase domain containing 3 [Source:HGNC Symbol;Acc:HGNC:30826]	437.61	0.113726	0.152734	0.744603	0.456512	1	1.08202
ENSG00000111725	PRKAB1	protein kinase AMP-activated non-catalytic subunit beta 1 [Source:HGNC Symbol;Acc:HGNC:9378]	755.966	0.00739053	0.150411	0.0491355	0.960811	1	1.00514
ENSG00000111728	ST8SIA1	ST8 alpha-N-acetyl-neuraminide alpha-2,8-sialyltransferase 1 [Source:HGNC Symbol;Acc:HGNC:10869]	31.2733	0.534139	0.705763	0.756824	0.449155	1	1.44808
ENSG00000111752	PHC1	polyhomeotic homolog 1 [Source:HGNC Symbol;Acc:HGNC:3182]	638.06	0.112649	0.159756	0.705133	0.480728	1	1.08121
ENSG00000111801	BTN3A3	butyrophilin subfamily 3 member A3 [Source:HGNC Symbol;Acc:HGNC:1140]	214.466	-0.0400239	0.302525	-0.1323	0.894747	1	-1.02813
ENSG00000111802	TDP2	tyrosyl-DNA phosphodiesterase 2 [Source:HGNC Symbol;Acc:HGNC:17768]	1220.16	-0.053407	0.071431	-0.747673	0.454657	1	-1.03771
ENSG00000111816	FRK	fyn related Src family tyrosine kinase [Source:HGNC Symbol;Acc:HGNC:3955]	506.138	0.0222537	0.17689	0.125805	0.899886	1	1.01554
ENSG00000111834	RSPH4A	radial spoke head component 4A [Source:HGNC Symbol;Acc:HGNC:21558]	1.71002	2.98322	1.32297	2.25494	0.0241371	1	7.90751
ENSG00000111845	PAK1IP1	PAK1 interacting protein 1 [Source:HGNC Symbol;Acc:HGNC:20882]	1022.01	-0.00273288	0.140448	-0.0194583	0.984476	1	-1.0019
ENSG00000111846	GCNT2	glucosaminyl (N-acetyl) transferase 2 (I blood group) [Source:HGNC Symbol;Acc:HGNC:4204]	27.0137	-0.342091	0.637849	-0.53632	0.591738	1	-1.26759
ENSG00000111850	SMIM8	small integral membrane protein 8 [Source:HGNC Symbol;Acc:HGNC:21401]	143.436	-0.0376908	0.19395	-0.194333	0.845915	1	-1.02647
ENSG00000111863	ADTRP	androgen dependent TFPI regulating protein [Source:HGNC Symbol;Acc:HGNC:21214]	94.1692	0.0483691	0.306542	0.15779	0.874623	1	1.0341
ENSG00000111880	RNGTT	RNA guanylyltransferase and 5'-phosphatase [Source:HGNC Symbol;Acc:HGNC:10073]	985.267	0.0825138	0.160319	0.514685	0.606773	1	1.05886
ENSG00000111886	GABRR2	gamma-aminobutyric acid type A receptor subunit rho2 [Source:HGNC Symbol;Acc:HGNC:4091]	1.34704	3.31453	1.19563	2.77221	0.00556774	1	9.94882
ENSG00000111907	TPD52L1	TPD52 like 1 [Source:HGNC Symbol;Acc:HGNC:12006]	4016.13	-0.0283415	0.163536	-0.173304	0.862412	1	-1.01984
ENSG00000111912	NCOA7	nuclear receptor coactivator 7 [Source:HGNC Symbol;Acc:HGNC:21081]	2859.39	0.0898972	0.227955	0.394363	0.693313	1	1.06429
ENSG00000111913	RIPOR2	RHO family interacting cell polarization regulator 2 [Source:HGNC Symbol;Acc:HGNC:13872]	143.606	0.13465	0.402331	0.334674	0.737871	1	1.09783
ENSG00000111961	SASH1	SAM and SH3 domain containing 1 [Source:HGNC Symbol;Acc:HGNC:19182]	1032.98	-0.100456	0.16112	-0.623486	0.532965	1	-1.07211
ENSG00000112033	PPARD	peroxisome proliferator activated receptor delta [Source:HGNC Symbol;Acc:HGNC:9235]	735.031	0.0392335	0.095359	0.41143	0.680757	1	1.02757
ENSG00000112038	OPRM1	opioid receptor mu 1 [Source:HGNC Symbol;Acc:HGNC:8156]	6.90317	1.51585	0.689543	2.19834	0.0279248	1	2.85967
ENSG00000112039	FANCE	FA complementation group E [Source:HGNC Symbol;Acc:HGNC:3586]	658.815	-0.0204524	0.172662	-0.118453	0.905708	1	-1.01428
ENSG00000112078	KCTD20	potassium channel tetramerization domain containing 20 [Source:HGNC Symbol;Acc:HGNC:21052]	2630.85	-0.0054686	0.0976898	-0.0559793	0.955358	1	-1.0038
ENSG00000112144	CILK1	ciliogenesis associated kinase 1 [Source:HGNC Symbol;Acc:HGNC:21219]	664.413	0.0734646	0.127066	0.578161	0.563156	1	1.05224
ENSG00000112182	BACH2	BTB domain and CNC homolog 2 [Source:HGNC Symbol;Acc:HGNC:14078]	98.0527	0.604896	0.459323	1.31693	0.187862	1	1.52087
ENSG00000112218	GPR63	G protein-coupled receptor 63 [Source:HGNC Symbol;Acc:HGNC:13302]	112.632	0.154198	0.157752	0.977475	0.328334	1	1.1128
ENSG00000112246	SIM1	SIM bHLH transcription factor 1 [Source:HGNC Symbol;Acc:HGNC:10882]	3.71111	-0.702945	1.79388	-0.391859	0.695163	1	-1.62782
ENSG00000112276	BVES	blood vessel epicardial substance [Source:HGNC Symbol;Acc:HGNC:1152]	64.8669	-0.0124433	0.201934	-0.0616205	0.950865	1	-1.00866
ENSG00000112297	CRYBG1	crystallin beta-gamma domain containing 1 [Source:HGNC Symbol;Acc:HGNC:356]	451.769	0.179771	0.519869	0.345801	0.729492	1	1.1327
ENSG00000112304	ACOT13	acyl-CoA thioesterase 13 [Source:HGNC Symbol;Acc:HGNC:20999]	1108.55	-0.0653431	0.197955	-0.330091	0.741331	1	-1.04633
ENSG00000112319	EYA4	EYA transcriptional coactivator and phosphatase 4 [Source:HGNC Symbol;Acc:HGNC:3522]	11.4977	-0.156777	0.4732	-0.331312	0.740409	1	-1.11479
ENSG00000112320	SOBP	sine oculis binding protein homolog [Source:HGNC Symbol;Acc:HGNC:29256]	54.4789	-0.731303	0.50438	-1.44991	0.147085	1	-1.66014
ENSG00000112343	TRIM38	tripartite motif containing 38 [Source:HGNC Symbol;Acc:HGNC:10059]	599.85	-0.00104761	0.120878	-0.00866667	0.993085	1	-1.00073
ENSG00000112365	ZBTB24	zinc finger and BTB domain containing 24 [Source:HGNC Symbol;Acc:HGNC:21143]	743.325	0.0176504	0.121434	0.14535	0.884435	1	1.01231
ENSG00000112473	SLC39A7	solute carrier family 39 member 7 [Source:HGNC Symbol;Acc:HGNC:4927]	855.687	-0.759989	1.56016	-0.487122	0.626172	1	-1.69348
ENSG00000112486	CCR6	C-C motif chemokine receptor 6 [Source:HGNC Symbol;Acc:HGNC:1607]	13.5889	0.461025	0.355372	1.2973	0.194528	1	1.37652
ENSG00000112531	QKI	QKI, KH domain containing RNA binding [Source:HGNC Symbol;Acc:HGNC:21100]	3167.9	0.037418	0.224572	0.166619	0.86767	1	1.02628
ENSG00000112559	MDFI	MyoD family inhibitor [Source:HGNC Symbol;Acc:HGNC:6967]	950.722	0.0358818	0.138288	0.259471	0.795272	1	1.02518
ENSG00000112561	TFEB	transcription factor EB [Source:HGNC Symbol;Acc:HGNC:11753]	309.833	0.0635517	0.206093	0.308364	0.757805	1	1.04504
ENSG00000112562	SMOC2	SPARC related modular calcium binding 2 [Source:HGNC Symbol;Acc:HGNC:20323]	11.6169	0.863083	1.30782	0.659941	0.509292	1	1.81892
ENSG00000112578	BYSL	bystin like [Source:HGNC Symbol;Acc:HGNC:1157]	1298.67	-0.0639909	0.177317	-0.360884	0.718186	1	-1.04535
ENSG00000112659	CUL9	cullin 9 [Source:HGNC Symbol;Acc:HGNC:15982]	1066.4	0.154469	0.203312	0.759761	0.447398	1	1.11301
ENSG00000112667	DNPH1	2'-deoxynucleoside 5'-phosphate N-hydrolase 1 [Source:HGNC Symbol;Acc:HGNC:21218]	2333.19	0.0120791	0.19833	0.0609039	0.951436	1	1.00841
ENSG00000112782	CLIC5	chloride intracellular channel 5 [Source:HGNC Symbol;Acc:HGNC:13517]	1.38536	-0.114531	1.48407	-0.0771739	0.938485	1	-1.08262
ENSG00000112812	PRSS16	serine protease 16 [Source:HGNC Symbol;Acc:HGNC:9480]	295.917	-0.101569	0.172599	-0.58847	0.556217	1	-1.07294
ENSG00000112855	HARS2	histidyl-tRNA synthetase 2, mitochondrial [Source:HGNC Symbol;Acc:HGNC:4817]	1981.52	0.00173807	0.0652576	0.026634	0.978752	1	1.00121
ENSG00000112874	NUDT12	nudix hydrolase 12 [Source:HGNC Symbol;Acc:HGNC:18826]	434.826	0.0504142	0.188671	0.267207	0.789309	1	1.03556
ENSG00000113083	LOX	lysyl oxidase [Source:HGNC Symbol;Acc:HGNC:6664]	2377.48	0.207288	0.624638	0.331854	0.74	1	1.15452
ENSG00000113140	SPARC	secreted protein acidic and cysteine rich [Source:HGNC Symbol;Acc:HGNC:11219]	698.105	1.34275	0.610291	2.20018	0.0277944	1	2.53634
ENSG00000113141	IK	IK cytokine [Source:HGNC Symbol;Acc:HGNC:5958]	4364.47	0.0258159	0.0774364	0.333382	0.738846	1	1.01806
ENSG00000113209	PCDHB5	protocadherin beta 5 [Source:HGNC Symbol;Acc:HGNC:8690]	29.5534	-0.221846	1.32063	-0.167985	0.866595	1	-1.16622
ENSG00000113211	PCDHB6	protocadherin beta 6 [Source:HGNC Symbol;Acc:HGNC:8691]	20.5441	-0.166104	0.323118	-0.514067	0.607205	1	-1.12202
ENSG00000113262	GRM6	glutamate metabotropic receptor 6 [Source:HGNC Symbol;Acc:HGNC:4598]	5.82581	0.182095	0.594288	0.306408	0.759294	1	1.13453
ENSG00000113300	CNOT6	CCR4-NOT transcription complex subunit 6 [Source:HGNC Symbol;Acc:HGNC:14099]	3338.44	0.100511	0.173936	0.577862	0.563358	1	1.07215
ENSG00000113312	TTC1	tetratricopeptide repeat domain 1 [Source:HGNC Symbol;Acc:HGNC:12391]	1520.87	-0.0429818	0.104613	-0.410864	0.681173	1	-1.03024
ENSG00000113389	NPR3	natriuretic peptide receptor 3 [Source:HGNC Symbol;Acc:HGNC:7945]	185.751	0.157911	0.29319	0.538597	0.590165	1	1.11567
ENSG00000113396	SLC27A6	solute carrier family 27 member 6 [Source:HGNC Symbol;Acc:HGNC:11000]	23.2142	-0.203711	0.710528	-0.286703	0.77434	1	-1.15166
ENSG00000113532	ST8SIA4	ST8 alpha-N-acetyl-neuraminide alpha-2,8-sialyltransferase 4 [Source:HGNC Symbol;Acc:HGNC:10871]	134.738	-1.11606	0.625631	-1.78389	0.0744411	1	-2.16754
ENSG00000113558	SKP1	S-phase kinase associated protein 1 [Source:HGNC Symbol;Acc:HGNC:10899]	7154.68	-0.0507808	0.105593	-0.480911	0.630579	1	-1.03583
ENSG00000113580	NR3C1	nuclear receptor subfamily 3 group C member 1 [Source:HGNC Symbol;Acc:HGNC:7978]	3026.97	0.0724524	0.149006	0.486238	0.626798	1	1.0515
ENSG00000113583	C5orf15	chromosome 5 open reading frame 15 [Source:HGNC Symbol;Acc:HGNC:20656]	2186.18	-0.0361285	0.0763593	-0.473138	0.636114	1	-1.02536
ENSG00000113595	TRIM23	tripartite motif containing 23 [Source:HGNC Symbol;Acc:HGNC:660]	454.065	0.168774	0.158768	1.06302	0.287771	1	1.1241
ENSG00000113597	TRAPPC13	trafficking protein particle complex 13 [Source:HGNC Symbol;Acc:HGNC:25828]	573.663	0.0137885	0.126968	0.108599	0.913521	1	1.0096
ENSG00000113621	TXNDC15	thioredoxin domain containing 15 [Source:HGNC Symbol;Acc:HGNC:20652]	921.558	-0.180062	0.175998	-1.02309	0.306265	1	-1.13293
ENSG00000113657	DPYSL3	dihydropyrimidinase like 3 [Source:HGNC Symbol;Acc:HGNC:3015]	161.968	0.0273355	0.391379	0.0698442	0.944318	1	1.01913
ENSG00000113758	DBN1	drebrin 1 [Source:HGNC Symbol;Acc:HGNC:2695]	4220.96	-0.0131727	0.133922	-0.0983604	0.921646	1	-1.00917
ENSG00000113790	EHHADH	enoyl-CoA hydratase and 3-hydroxyacyl CoA dehydrogenase [Source:HGNC Symbol;Acc:HGNC:3247]	519.43	0.0523939	0.154962	0.338107	0.735282	1	1.03698
ENSG00000113805	CNTN3	contactin 3 [Source:HGNC Symbol;Acc:HGNC:2173]	74.1197	-0.377581	0.508057	-0.743186	0.457369	1	-1.29916
ENSG00000113811	SELENOK	selenoprotein K [Source:HGNC Symbol;Acc:HGNC:30394]	458.117	-0.019771	0.170573	-0.11591	0.907724	1	-1.0138
ENSG00000113812	ACTR8	actin related protein 8 [Source:HGNC Symbol;Acc:HGNC:14672]	647.886	0.052946	0.112556	0.470399	0.63807	1	1.03738
ENSG00000113946	CLDN16	claudin 16 [Source:HGNC Symbol;Acc:HGNC:2037]	11.6906	-0.132538	0.490815	-0.270036	0.787133	1	-1.09622
ENSG00000114021	NIT2	nitrilase family member 2 [Source:HGNC Symbol;Acc:HGNC:29878]	2319.6	-0.0818865	0.0892212	-0.917792	0.358728	1	-1.0584
ENSG00000114062	UBE3A	ubiquitin protein ligase E3A [Source:HGNC Symbol;Acc:HGNC:12496]	2362.03	0.0283447	0.135943	0.208504	0.834835	1	1.01984
ENSG00000114200	BCHE	butyrylcholinesterase [Source:HGNC Symbol;Acc:HGNC:983]	13.791	-1.02054	0.530718	-1.92295	0.0544868	1	-2.02868
ENSG00000114251	WNT5A	Wnt family member 5A [Source:HGNC Symbol;Acc:HGNC:12784]	131.328	0.400424	0.356209	1.12413	0.260959	1	1.3199
ENSG00000114268	PFKFB4	6-phosphofructo-2-kinase/fructose-2,6-biphosphatase 4 [Source:HGNC Symbol;Acc:HGNC:8875]	344.449	-0.0292037	0.365543	-0.0798914	0.936324	1	-1.02045
ENSG00000114302	PRKAR2A	protein kinase cAMP-dependent type II regulatory subunit alpha [Source:HGNC Symbol;Acc:HGNC:9391]	2514.53	0.0313028	0.179055	0.174823	0.861219	1	1.02193
ENSG00000114316	USP4	ubiquitin specific peptidase 4 [Source:HGNC Symbol;Acc:HGNC:12627]	1187.02	0.055819	0.0543961	1.02616	0.304818	1	1.03945
ENSG00000114354	TFG	trafficking from ER to golgi regulator [Source:HGNC Symbol;Acc:HGNC:11758]	3948.1	-0.000760921	0.0774558	-0.00982395	0.992162	1	-1.00053
ENSG00000114378	HYAL1	hyaluronidase 1 [Source:HGNC Symbol;Acc:HGNC:5320]	45.2134	-0.108772	0.258682	-0.420485	0.674131	1	-1.07831
ENSG00000114439	BBX	BBX high mobility group box domain containing [Source:HGNC Symbol;Acc:HGNC:14422]	3619.37	0.145151	0.192887	0.752519	0.451739	1	1.10585
ENSG00000114446	IFT57	intraflagellar transport 57 [Source:HGNC Symbol;Acc:HGNC:17367]	1027.39	-0.0709075	0.116493	-0.608684	0.542734	1	-1.05038
ENSG00000114450	GNB4	G protein subunit beta 4 [Source:HGNC Symbol;Acc:HGNC:20731]	1584.28	0.0584502	0.188738	0.30969	0.756797	1	1.04135
ENSG00000114455	HHLA2	HERV-H LTR-associating 2 [Source:HGNC Symbol;Acc:HGNC:4905]	8.5812	0.0651947	0.448775	0.145272	0.884496	1	1.04623
ENSG00000114473	IQCG	IQ motif containing G [Source:HGNC Symbol;Acc:HGNC:25251]	112.509	-0.120993	0.206907	-0.584769	0.558703	1	-1.08748
ENSG00000114491	UMPS	uridine monophosphate synthetase [Source:HGNC Symbol;Acc:HGNC:12563]	1968.88	-0.0908647	0.157299	-0.577657	0.563496	1	-1.06501
ENSG00000114503	NCBP2	nuclear cap binding protein subunit 2 [Source:HGNC Symbol;Acc:HGNC:7659]	4038.74	0.0361842	0.0681926	0.530617	0.595684	1	1.0254
ENSG00000114520	SNX4	sorting nexin 4 [Source:HGNC Symbol;Acc:HGNC:11175]	1579.16	0.0109772	0.118138	0.0929186	0.925968	1	1.00764
ENSG00000114529	C3orf52	chromosome 3 open reading frame 52 [Source:HGNC Symbol;Acc:HGNC:26255]	211.707	0.0479069	0.173195	0.276607	0.782082	1	1.03376
ENSG00000114541	FRMD4B	FERM domain containing 4B [Source:HGNC Symbol;Acc:HGNC:24886]	572.765	0.0206677	0.157118	0.131542	0.895347	1	1.01443
ENSG00000114544	SLC41A3	solute carrier family 41 member 3 [Source:HGNC Symbol;Acc:HGNC:31046]	1450.14	-0.076584	0.147891	-0.517842	0.604568	1	-1.05452
ENSG00000114638	UPK1B	uroplakin 1B [Source:HGNC Symbol;Acc:HGNC:12578]	94.6605	-0.0769785	0.322666	-0.23857	0.811439	1	-1.05481
ENSG00000114656	CFAP92	cilia and flagella associated protein 92 (putative) [Source:HGNC Symbol;Acc:HGNC:29231]	103.966	-0.0904536	0.30436	-0.297192	0.76632	1	-1.0647
ENSG00000114841	DNAH1	dynein axonemal heavy chain 1 [Source:HGNC Symbol;Acc:HGNC:2940]	104.956	0.233926	0.496818	0.470849	0.637749	1	1.17603
ENSG00000114853	ZBTB47	zinc finger and BTB domain containing 47 [Source:HGNC Symbol;Acc:HGNC:26955]	300.982	-0.018556	0.205359	-0.0903588	0.928002	1	-1.01295
ENSG00000114904	NEK4	NIMA related kinase 4 [Source:HGNC Symbol;Acc:HGNC:11399]	707.553	0.0910377	0.190302	0.478384	0.632377	1	1.06514
ENSG00000115008	IL1A	interleukin 1 alpha [Source:HGNC Symbol;Acc:HGNC:5991]	3262.87	0.0443876	0.268446	0.16535	0.868668	1	1.03125
ENSG00000115009	CCL20	C-C motif chemokine ligand 20 [Source:HGNC Symbol;Acc:HGNC:10619]	158.688	0.000484649	0.418827	0.00115716	0.999077	1	1.00034
ENSG00000115053	NCL	nucleolin [Source:HGNC Symbol;Acc:HGNC:7667]	40372.6	-0.0298096	0.0997716	-0.298778	0.765109	1	-1.02088
ENSG00000115084	SLC35F5	solute carrier family 35 member F5 [Source:HGNC Symbol;Acc:HGNC:23617]	1848.94	0.0911782	0.136983	0.665617	0.505656	1	1.06524
ENSG00000115112	TFCP2L1	transcription factor CP2 like 1 [Source:HGNC Symbol;Acc:HGNC:17925]	6127.61	0.0744712	0.214362	0.347409	0.728284	1	1.05298
ENSG00000115137	DNAJC27	DnaJ heat shock protein family (Hsp40) member C27 [Source:HGNC Symbol;Acc:HGNC:30290]	137.4	0.20358	0.292458	0.696098	0.486367	1	1.15155
ENSG00000115183	TANC1	tetratricopeptide repeat, ankyrin repeat and coiled-coil containing 1 [Source:HGNC Symbol;Acc:HGNC:29364]	1966.89	0.0476393	0.102971	0.462646	0.643618	1	1.03357
ENSG00000115221	ITGB6	integrin subunit beta 6 [Source:HGNC Symbol;Acc:HGNC:6161]	944.073	0.0393553	0.284093	0.13853	0.889822	1	1.02765
ENSG00000115252	PDE1A	phosphodiesterase 1A [Source:HGNC Symbol;Acc:HGNC:8774]	8.59024	-1.22671	1.23719	-0.991528	0.321428	1	-2.34033
ENSG00000115267	IFIH1	interferon induced with helicase C domain 1 [Source:HGNC Symbol;Acc:HGNC:18873]	510.994	0.0357013	0.169976	0.210037	0.833639	1	1.02505
ENSG00000115275	MOGS	mannosyl-oligosaccharide glucosidase [Source:HGNC Symbol;Acc:HGNC:24862]	3109.31	0.0347884	0.125564	0.277058	0.781735	1	1.02441
ENSG00000115289	PCGF1	polycomb group ring finger 1 [Source:HGNC Symbol;Acc:HGNC:17615]	638.262	0.0550294	0.113711	0.483941	0.628428	1	1.03888
ENSG00000115295	CLIP4	CAP-Gly domain containing linker protein family member 4 [Source:HGNC Symbol;Acc:HGNC:26108]	1058.24	0.0191286	0.318451	0.0600675	0.952102	1	1.01335
ENSG00000115380	EFEMP1	EGF containing fibulin extracellular matrix protein 1 [Source:HGNC Symbol;Acc:HGNC:3218]	5010.8	-0.057432	0.251319	-0.228522	0.81924	1	-1.04061
ENSG00000115414	FN1	fibronectin 1 [Source:HGNC Symbol;Acc:HGNC:3778]	1995.4	0.116372	0.438681	0.265277	0.790796	1	1.08401
ENSG00000115415	STAT1	signal transducer and activator of transcription 1 [Source:HGNC Symbol;Acc:HGNC:11362]	3555.51	-0.00851439	0.104881	-0.0811811	0.935298	1	-1.00592
ENSG00000115423	DNAH6	dynein axonemal heavy chain 6 [Source:HGNC Symbol;Acc:HGNC:2951]	2.08898	-2.85557	1.51403	-1.88607	0.0592851	1	-7.23789
ENSG00000115474	KCNJ13	potassium inwardly rectifying channel subfamily J member 13 [Source:HGNC Symbol;Acc:HGNC:6259]	2.47305	-1.24852	1.71525	-0.727897	0.466676	1	-2.37598
ENSG00000115514	TXNDC9	thioredoxin domain containing 9 [Source:HGNC Symbol;Acc:HGNC:24110]	934.117	-0.00612166	0.141309	-0.0433211	0.965446	1	-1.00425
ENSG00000115525	ST3GAL5	ST3 beta-galactoside alpha-2,3-sialyltransferase 5 [Source:HGNC Symbol;Acc:HGNC:10872]	377.702	0.0343573	0.129519	0.265269	0.790803	1	1.0241
ENSG00000115540	MOB4	MOB family member 4, phocein [Source:HGNC Symbol;Acc:HGNC:17261]	1455.87	-0.0928689	0.126232	-0.735701	0.461912	1	-1.06649
ENSG00000115556	PLCD4	phospholipase C delta 4 [Source:HGNC Symbol;Acc:HGNC:9062]	100.046	-0.170565	0.213357	-0.799436	0.424038	1	-1.1255
ENSG00000115590	IL1R2	interleukin 1 receptor type 2 [Source:HGNC Symbol;Acc:HGNC:5994]	24.908	-0.10095	0.657889	-0.153445	0.878047	1	-1.07248
ENSG00000115596	WNT6	Wnt family member 6 [Source:HGNC Symbol;Acc:HGNC:12785]	2.90658	0.197231	0.812746	0.242672	0.808259	1	1.1465
ENSG00000115602	IL1RL1	interleukin 1 receptor like 1 [Source:HGNC Symbol;Acc:HGNC:5998]	90.5215	-0.106265	0.947719	-0.112128	0.910722	1	-1.07644
ENSG00000115652	UXS1	UDP-glucuronate decarboxylase 1 [Source:HGNC Symbol;Acc:HGNC:17729]	1549.71	0.014909	0.0713456	0.208969	0.834472	1	1.01039
ENSG00000115718	PROC	protein C, inactivator of coagulation factors Va and VIIIa [Source:HGNC Symbol;Acc:HGNC:9451]	1.62492	2.112	1.41592	1.49161	0.135801	1	4.32291
ENSG00000115750	TAF1B	TATA-box binding protein associated factor, RNA polymerase I subunit B [Source:HGNC Symbol;Acc:HGNC:11533]	576.099	0.0444449	0.149197	0.297894	0.765784	1	1.03129
ENSG00000115840	SLC25A12	solute carrier family 25 member 12 [Source:HGNC Symbol;Acc:HGNC:10982]	893.196	0.00942758	0.131707	0.0715799	0.942936	1	1.00656
ENSG00000115841	RMDN2	regulator of microtubule dynamics 2 [Source:HGNC Symbol;Acc:HGNC:26567]	57.084	-0.40959	0.218594	-1.87375	0.0609653	1	-1.32831
ENSG00000115884	SDC1	syndecan 1 [Source:HGNC Symbol;Acc:HGNC:10658]	13158.4	-0.0348291	0.132748	-0.26237	0.793037	1	-1.02444
ENSG00000115963	RND3	Rho family GTPase 3 [Source:HGNC Symbol;Acc:HGNC:671]	908.047	-0.0139556	0.193225	-0.0722247	0.942423	1	-1.00972
ENSG00000115977	AAK1	AP2 associated kinase 1 [Source:HGNC Symbol;Acc:HGNC:19679]	1110.29	0.174151	0.206283	0.844234	0.398539	1	1.1283
ENSG00000115998	C2orf42	chromosome 2 open reading frame 42 [Source:HGNC Symbol;Acc:HGNC:26056]	207.056	0.373674	0.196126	1.90528	0.0567438	1	1.29565
ENSG00000116016	EPAS1	endothelial PAS domain protein 1 [Source:HGNC Symbol;Acc:HGNC:3374]	6672.25	0.0115645	0.33257	0.0347732	0.972261	1	1.00805
ENSG00000116017	ARID3A	AT-rich interaction domain 3A [Source:HGNC Symbol;Acc:HGNC:3031]	669.291	-0.0806744	0.183504	-0.439633	0.660203	1	-1.05751
ENSG00000116095	PLEKHA3	pleckstrin homology domain containing A3 [Source:HGNC Symbol;Acc:HGNC:14338]	627.518	-0.118236	0.194524	-0.607819	0.543307	1	-1.08541
ENSG00000116120	FARSB	phenylalanyl-tRNA synthetase subunit beta [Source:HGNC Symbol;Acc:HGNC:17800]	2567.97	-0.000197993	0.134311	-0.00147414	0.998824	1	-1.00014
ENSG00000116133	DHCR24	24-dehydrocholesterol reductase [Source:HGNC Symbol;Acc:HGNC:2859]	16949.6	0.0530843	0.201266	0.263752	0.791971	1	1.03748
ENSG00000116138	DNAJC16	DnaJ heat shock protein family (Hsp40) member C16 [Source:HGNC Symbol;Acc:HGNC:29157]	639.906	-0.102033	0.17867	-0.571067	0.567954	1	-1.07328
ENSG00000116205	TCEANC2	transcription elongation factor A N-terminal and central domain containing 2 [Source:HGNC Symbol;Acc:HGNC:26494]	457.118	0.0296719	0.160837	0.184484	0.853633	1	1.02078
ENSG00000116285	ERRFI1	ERBB receptor feedback inhibitor 1 [Source:HGNC Symbol;Acc:HGNC:18185]	2991.14	0.0701919	0.296748	0.236537	0.813016	1	1.04986
ENSG00000116353	MECR	mitochondrial trans-2-enoyl-CoA reductase [Source:HGNC Symbol;Acc:HGNC:19691]	917.458	-0.0606632	0.120187	-0.50474	0.613742	1	-1.04295
ENSG00000116455	WDR77	WD repeat domain 77 [Source:HGNC Symbol;Acc:HGNC:29652]	1658.61	-0.110608	0.177415	-0.623443	0.532994	1	-1.07968
ENSG00000116473	RAP1A	RAP1A, member of RAS oncogene family [Source:HGNC Symbol;Acc:HGNC:9855]	1894.37	-0.0113743	0.101856	-0.11167	0.911085	1	-1.00792
ENSG00000116478	HDAC1	histone deacetylase 1 [Source:HGNC Symbol;Acc:HGNC:4852]	4186.6	-0.0126766	0.0857564	-0.147821	0.882484	1	-1.00883
ENSG00000116521	SCAMP3	secretory carrier membrane protein 3 [Source:HGNC Symbol;Acc:HGNC:10565]	1403.35	0.161438	0.156567	1.03112	0.302486	1	1.1184
ENSG00000116544	DLGAP3	DLG associated protein 3 [Source:HGNC Symbol;Acc:HGNC:30368]	32.1428	0.196099	0.513278	0.382052	0.702423	1	1.1456
ENSG00000116560	SFPQ	splicing factor proline and glutamine rich [Source:HGNC Symbol;Acc:HGNC:10774]	13213.6	-0.0193858	0.0831696	-0.233088	0.815693	1	-1.01353
ENSG00000116584	ARHGEF2	Rho/Rac guanine nucleotide exchange factor 2 [Source:HGNC Symbol;Acc:HGNC:682]	3273.27	0.0997984	0.171279	0.582664	0.560119	1	1.07162
ENSG00000116604	MEF2D	myocyte enhancer factor 2D [Source:HGNC Symbol;Acc:HGNC:6997]	3108.43	-0.00146069	0.122668	-0.0119077	0.990499	1	-1.00101
ENSG00000116641	DOCK7	dedicator of cytokinesis 7 [Source:HGNC Symbol;Acc:HGNC:19190]	1385.1	0.0769508	0.174404	0.44122	0.659053	1	1.05479
ENSG00000116661	FBXO2	F-box protein 2 [Source:HGNC Symbol;Acc:HGNC:13581]	800.016	-0.0709664	0.303718	-0.233659	0.815249	1	-1.05042
ENSG00000116663	FBXO6	F-box protein 6 [Source:HGNC Symbol;Acc:HGNC:13585]	183.458	-0.0168145	0.148186	-0.113469	0.909659	1	-1.01172
ENSG00000116675	DNAJC6	DnaJ heat shock protein family (Hsp40) member C6 [Source:HGNC Symbol;Acc:HGNC:15469]	210.355	-0.0243821	0.24081	-0.10125	0.919352	1	-1.01704
ENSG00000116701	NCF2	neutrophil cytosolic factor 2 [Source:HGNC Symbol;Acc:HGNC:7661]	35.0645	0.00343887	0.800163	0.00429772	0.996571	1	1.00239
ENSG00000116729	WLS	Wnt ligand secretion mediator [Source:HGNC Symbol;Acc:HGNC:30238]	938.686	-0.00577715	0.209109	-0.0276274	0.977959	1	-1.00401
ENSG00000116731	PRDM2	PR/SET domain 2 [Source:HGNC Symbol;Acc:HGNC:9347]	888.86	-0.00931023	0.153158	-0.0607884	0.951528	1	-1.00647
ENSG00000116748	AMPD1	adenosine monophosphate deaminase 1 [Source:HGNC Symbol;Acc:HGNC:468]	4.43575	0	1.43663	0	1	1	-1
ENSG00000116791	CRYZ	crystallin zeta [Source:HGNC Symbol;Acc:HGNC:2419]	639.829	-0.0454823	0.149043	-0.305162	0.760243	1	-1.03203
ENSG00000116918	TSNAX	translin associated factor X [Source:HGNC Symbol;Acc:HGNC:12380]	1786.76	-0.019439	0.101148	-0.192183	0.847598	1	-1.01357
ENSG00000116983	HPCAL4	hippocalcin like 4 [Source:HGNC Symbol;Acc:HGNC:18212]	32.0398	0.037194	0.297541	0.125004	0.90052	1	1.02612
ENSG00000117009	KMO	kynurenine 3-monooxygenase [Source:HGNC Symbol;Acc:HGNC:6381]	10.031	0.758792	0.54653	1.38838	0.165021	1	1.69207
ENSG00000117020	AKT3	AKT serine/threonine kinase 3 [Source:HGNC Symbol;Acc:HGNC:393]	222.427	0.263542	0.178501	1.47642	0.139832	1	1.20042
ENSG00000117036	ETV3	ETS variant transcription factor 3 [Source:HGNC Symbol;Acc:HGNC:3492]	1436.67	0.0342233	0.0919936	0.372018	0.709879	1	1.02401
ENSG00000117143	UAP1	UDP-N-acetylglucosamine pyrophosphorylase 1 [Source:HGNC Symbol;Acc:HGNC:12457]	3329.66	-0.0454238	0.122109	-0.371994	0.709897	1	-1.03199
ENSG00000117148	ACTL8	actin like 8 [Source:HGNC Symbol;Acc:HGNC:24018]	8.69349	0.381348	1.36701	0.278966	0.780271	1	1.30256
ENSG00000117151	CTBS	chitobiase [Source:HGNC Symbol;Acc:HGNC:2496]	406.04	0.0145763	0.136526	0.106766	0.914974	1	1.01015
ENSG00000117226	GBP3	guanylate binding protein 3 [Source:HGNC Symbol;Acc:HGNC:4184]	128.813	0.650495	0.334086	1.94709	0.0515243	1	1.56971
ENSG00000117245	KIF17	kinesin family member 17 [Source:HGNC Symbol;Acc:HGNC:19167]	6.97915	-0.0479079	0.680881	-0.0703616	0.943906	1	-1.03376
ENSG00000117266	CDK18	cyclin dependent kinase 18 [Source:HGNC Symbol;Acc:HGNC:8751]	1637.85	0.0531137	0.209176	0.253918	0.799559	1	1.0375
ENSG00000117280	RAB29	RAB29, member RAS oncogene family [Source:HGNC Symbol;Acc:HGNC:9789]	1915.88	-0.00338949	0.107062	-0.0316593	0.974744	1	-1.00235
ENSG00000117281	CD160	CD160 molecule [Source:HGNC Symbol;Acc:HGNC:17013]	5.15543	-0.742379	0.939899	-0.78985	0.429616	1	-1.67293
ENSG00000117322	CR2	complement C3d receptor 2 [Source:HGNC Symbol;Acc:HGNC:2336]	3.74234	1.11737	0.677798	1.64853	0.0992436	1	2.16951
ENSG00000117385	P3H1	prolyl 3-hydroxylase 1 [Source:HGNC Symbol;Acc:HGNC:19316]	1006.97	-0.100614	0.149353	-0.673662	0.500526	1	-1.07223
ENSG00000117394	SLC2A1	solute carrier family 2 member 1 [Source:HGNC Symbol;Acc:HGNC:11005]	4405.11	-0.00733192	0.150354	-0.0487644	0.961107	1	-1.0051
ENSG00000117400	MPL	MPL proto-oncogene, thrombopoietin receptor [Source:HGNC Symbol;Acc:HGNC:7217]	2.16362	0.637125	1.12062	0.568549	0.569662	1	1.55523
ENSG00000117425	PTCH2	patched 2 [Source:HGNC Symbol;Acc:HGNC:9586]	6.87048	0.455996	0.557919	0.817315	0.413749	1	1.37173
ENSG00000117450	PRDX1	peroxiredoxin 1 [Source:HGNC Symbol;Acc:HGNC:9352]	12657.6	-0.0286955	0.140971	-0.203556	0.8387	1	-1.02009
ENSG00000117475	BLZF1	basic leucine zipper nuclear factor 1 [Source:HGNC Symbol;Acc:HGNC:1065]	959.927	0.0128331	0.130125	0.098621	0.921439	1	1.00893
ENSG00000117479	SLC19A2	solute carrier family 19 member 2 [Source:HGNC Symbol;Acc:HGNC:10938]	1360.53	-0.0203076	0.207148	-0.0980341	0.921905	1	-1.01418
ENSG00000117519	CNN3	calponin 3 [Source:HGNC Symbol;Acc:HGNC:2157]	758.605	-0.0509922	0.338945	-0.150444	0.880414	1	-1.03598
ENSG00000117528	ABCD3	ATP binding cassette subfamily D member 3 [Source:HGNC Symbol;Acc:HGNC:67]	1672.68	-0.00191342	0.193631	-0.0098818	0.992116	1	-1.00133
ENSG00000117586	TNFSF4	TNF superfamily member 4 [Source:HGNC Symbol;Acc:HGNC:11934]	15.3282	0.408362	0.394105	1.03618	0.30012	1	1.32718
ENSG00000117597	UTP25	UTP25 small subunit processor component [Source:HGNC Symbol;Acc:HGNC:28440]	1470.08	0.0441021	0.0967379	0.455893	0.648467	1	1.03104
ENSG00000117602	RCAN3	RCAN family member 3 [Source:HGNC Symbol;Acc:HGNC:3042]	603.781	0.138039	0.213548	0.646409	0.518015	1	1.10041
ENSG00000117632	STMN1	stathmin 1 [Source:HGNC Symbol;Acc:HGNC:6510]	4916.78	-0.0574735	0.276439	-0.207907	0.835302	1	-1.04064
ENSG00000117751	PPP1R8	protein phosphatase 1 regulatory subunit 8 [Source:HGNC Symbol;Acc:HGNC:9296]	1388.28	-0.0591405	0.0902928	-0.654986	0.512477	1	-1.04184
ENSG00000117906	RCN2	reticulocalbin 2 [Source:HGNC Symbol;Acc:HGNC:9935]	2383.03	0.0169597	0.142298	0.119185	0.905129	1	1.01182
ENSG00000118058	KMT2A	lysine methyltransferase 2A [Source:HGNC Symbol;Acc:HGNC:7132]	2197.9	0.151761	0.16666	0.9106	0.362506	1	1.11092
ENSG00000118096	IFT46	intraflagellar transport 46 [Source:HGNC Symbol;Acc:HGNC:26146]	423.944	0.0212288	0.119254	0.178013	0.858713	1	1.01482
ENSG00000118137	APOA1	apolipoprotein A1 [Source:HGNC Symbol;Acc:HGNC:600]	4.14433	0.913006	1.39243	0.655694	0.512021	1	1.88296
ENSG00000118194	TNNT2	troponin T2, cardiac type [Source:HGNC Symbol;Acc:HGNC:11949]	10.7146	-0.0574262	0.878896	-0.065339	0.947904	1	-1.04061
ENSG00000118242	MREG	melanoregulin [Source:HGNC Symbol;Acc:HGNC:25478]	1550.09	-0.17508	0.124866	-1.40215	0.160872	1	-1.12903
ENSG00000118363	SPCS2	signal peptidase complex subunit 2 [Source:HGNC Symbol;Acc:HGNC:28962]	2814.14	-0.0411078	0.109705	-0.374712	0.707875	1	-1.0289
ENSG00000118402	ELOVL4	ELOVL fatty acid elongase 4 [Source:HGNC Symbol;Acc:HGNC:14415]	162.046	-0.40422	0.202283	-1.99829	0.0456856	1	-1.32337
ENSG00000118418	HMGN3	high mobility group nucleosomal binding domain 3 [Source:HGNC Symbol;Acc:HGNC:12312]	1114.84	-0.0776714	0.143652	-0.54069	0.588721	1	-1.05531
ENSG00000118420	UBE3D	ubiquitin protein ligase E3D [Source:HGNC Symbol;Acc:HGNC:21381]	226.088	0.00508467	0.159701	0.0318387	0.974601	1	1.00353
ENSG00000118454	ANKRD13C	ankyrin repeat domain 13C [Source:HGNC Symbol;Acc:HGNC:25374]	636.341	0.0461438	0.126487	0.364811	0.715253	1	1.0325
ENSG00000118507	AKAP7	A-kinase anchoring protein 7 [Source:HGNC Symbol;Acc:HGNC:377]	189.063	0.116333	0.19512	0.596214	0.551032	1	1.08398
ENSG00000118513	MYB	MYB proto-oncogene, transcription factor [Source:HGNC Symbol;Acc:HGNC:7545]	678.549	0.0173185	0.223634	0.0774413	0.938272	1	1.01208
ENSG00000118564	FBXL5	F-box and leucine rich repeat protein 5 [Source:HGNC Symbol;Acc:HGNC:13602]	1348.05	0.00224557	0.0956803	0.0234696	0.981276	1	1.00156
ENSG00000118579	MED28	mediator complex subunit 28 [Source:HGNC Symbol;Acc:HGNC:24628]	1265.73	0.140804	0.145771	0.965925	0.334082	1	1.10252
ENSG00000118600	RXYLT1	ribitol xylosyltransferase 1 [Source:HGNC Symbol;Acc:HGNC:13530]	928.627	0.0401727	0.0810052	0.495928	0.619945	1	1.02824
ENSG00000118690	ARMC2	armadillo repeat containing 2 [Source:HGNC Symbol;Acc:HGNC:23045]	39.3892	-0.160694	0.239139	-0.67197	0.501603	1	-1.11782
ENSG00000118849	RARRES1	retinoic acid receptor responder 1 [Source:HGNC Symbol;Acc:HGNC:9867]	87.5493	-0.43096	0.537354	-0.802003	0.422551	1	-1.34813
ENSG00000118939	UCHL3	ubiquitin C-terminal hydrolase L3 [Source:HGNC Symbol;Acc:HGNC:12515]	952.126	-0.0153156	0.171116	-0.0895044	0.928681	1	-1.01067
ENSG00000118946	PCDH17	protocadherin 17 [Source:HGNC Symbol;Acc:HGNC:14267]	4.04994	1.05728	0.751978	1.406	0.159723	1	2.08101
ENSG00000118971	CCND2	cyclin D2 [Source:HGNC Symbol;Acc:HGNC:1583]	737.353	0.0836544	0.198847	0.420697	0.673976	1	1.0597
ENSG00000118985	ELL2	elongation factor for RNA polymerase II 2 [Source:HGNC Symbol;Acc:HGNC:17064]	2367.02	0.0295559	0.302036	0.0978556	0.922047	1	1.0207
ENSG00000119042	SATB2	SATB homeobox 2 [Source:HGNC Symbol;Acc:HGNC:21637]	489.266	-0.0496951	0.132183	-0.375957	0.706949	1	-1.03505
ENSG00000119125	GDA	guanine deaminase [Source:HGNC Symbol;Acc:HGNC:4212]	19.3443	0.323621	0.418694	0.772931	0.439563	1	1.25147
ENSG00000119139	TJP2	tight junction protein 2 [Source:HGNC Symbol;Acc:HGNC:11828]	3668.07	0.0169218	0.121497	0.139277	0.889231	1	1.0118
ENSG00000119203	CPSF3	cleavage and polyadenylation specific factor 3 [Source:HGNC Symbol;Acc:HGNC:2326]	2322.95	0.0412732	0.0815687	0.505992	0.612862	1	1.02902
ENSG00000119335	SET	SET nuclear proto-oncogene [Source:HGNC Symbol;Acc:HGNC:10760]	22505.1	-0.0601066	0.071404	-0.841782	0.39991	1	-1.04254
ENSG00000119408	NEK6	NIMA related kinase 6 [Source:HGNC Symbol;Acc:HGNC:7749]	1757.17	-0.0380175	0.143844	-0.264297	0.791551	1	-1.0267
ENSG00000119414	PPP6C	protein phosphatase 6 catalytic subunit [Source:HGNC Symbol;Acc:HGNC:9323]	2608.99	-0.0107463	0.0682703	-0.157408	0.874923	1	-1.00748
ENSG00000119446	RBM18	RNA binding motif protein 18 [Source:HGNC Symbol;Acc:HGNC:28413]	1418.71	-0.00197749	0.135133	-0.0146336	0.988324	1	-1.00137
ENSG00000119471	HSDL2	hydroxysteroid dehydrogenase like 2 [Source:HGNC Symbol;Acc:HGNC:18572]	1916.85	0.015469	0.0977451	0.158259	0.874253	1	1.01078
ENSG00000119508	NR4A3	nuclear receptor subfamily 4 group A member 3 [Source:HGNC Symbol;Acc:HGNC:7982]	140.013	-0.0536233	0.371304	-0.144419	0.88517	1	-1.03787
ENSG00000119514	GALNT12	polypeptide N-acetylgalactosaminyltransferase 12 [Source:HGNC Symbol;Acc:HGNC:19877]	161.491	-0.125027	0.297063	-0.420878	0.673844	1	-1.09053
ENSG00000119523	ALG2	ALG2 alpha-1,3/1,6-mannosyltransferase [Source:HGNC Symbol;Acc:HGNC:23159]	1196.48	-0.0599405	0.0780089	-0.768379	0.442262	1	-1.04242
ENSG00000119535	CSF3R	colony stimulating factor 3 receptor [Source:HGNC Symbol;Acc:HGNC:2439]	17.7695	-0.681904	0.819657	-0.831939	0.405444	1	-1.60426
ENSG00000119638	NEK9	NIMA related kinase 9 [Source:HGNC Symbol;Acc:HGNC:18591]	3484.26	0.107358	0.129237	0.830709	0.406138	1	1.07725
ENSG00000119661	DNAL1	dynein axonemal light chain 1 [Source:HGNC Symbol;Acc:HGNC:23247]	423.088	0.0879213	0.221748	0.396492	0.691742	1	1.06284
ENSG00000119681	LTBP2	latent transforming growth factor beta binding protein 2 [Source:HGNC Symbol;Acc:HGNC:6715]	3066.63	0.0546653	0.271661	0.201226	0.840522	1	1.03862
ENSG00000119684	MLH3	mutL homolog 3 [Source:HGNC Symbol;Acc:HGNC:7128]	274.727	-0.0919218	0.204446	-0.449614	0.652989	1	-1.06579
ENSG00000119689	DLST	dihydrolipoamide S-succinyltransferase [Source:HGNC Symbol;Acc:HGNC:2911]	4981.74	-0.0091059	0.0530309	-0.171709	0.863666	1	-1.00633
ENSG00000119703	ZC2HC1C	zinc finger C2HC-type containing 1C [Source:HGNC Symbol;Acc:HGNC:20354]	34.4068	-0.0869948	0.315597	-0.275652	0.782815	1	-1.06216
ENSG00000119711	ALDH6A1	aldehyde dehydrogenase 6 family member A1 [Source:HGNC Symbol;Acc:HGNC:7179]	1083.86	0.21444	0.198575	1.0799	0.280187	1	1.16025
ENSG00000119723	COQ6	coenzyme Q6, monooxygenase [Source:HGNC Symbol;Acc:HGNC:20233]	620.221	0.0085719	0.0987295	0.086822	0.930813	1	1.00596
ENSG00000119737	GPR75	G protein-coupled receptor 75 [Source:HGNC Symbol;Acc:HGNC:4526]	21.6134	-0.216981	0.420035	-0.516578	0.605451	1	-1.1623
ENSG00000119760	SUPT7L	SPT7 like, STAGA complex subunit gamma [Source:HGNC Symbol;Acc:HGNC:30632]	1153.59	0.0363704	0.0731196	0.497409	0.6189	1	1.02553
ENSG00000119772	DNMT3A	DNA methyltransferase 3 alpha [Source:HGNC Symbol;Acc:HGNC:2978]	969.946	0.115934	0.182222	0.63622	0.524633	1	1.08368
ENSG00000119900	OGFRL1	opioid growth factor receptor like 1 [Source:HGNC Symbol;Acc:HGNC:21378]	2171.72	0.0694982	0.133621	0.520115	0.602984	1	1.04935
ENSG00000119912	IDE	insulin degrading enzyme [Source:HGNC Symbol;Acc:HGNC:5381]	2103.85	0.100808	0.179669	0.561078	0.574745	1	1.07237
ENSG00000119915	ELOVL3	ELOVL fatty acid elongase 3 [Source:HGNC Symbol;Acc:HGNC:18047]	8.21657	-0.374943	0.436514	-0.858949	0.390369	1	-1.29679
ENSG00000119917	IFIT3	interferon induced protein with tetratricopeptide repeats 3 [Source:HGNC Symbol;Acc:HGNC:5411]	182.97	-0.112818	0.248555	-0.453893	0.649906	1	-1.08134
ENSG00000119919	NKX2-3	NK2 homeobox 3 [Source:HGNC Symbol;Acc:HGNC:7836]	1.75058	1.81972	1.26073	1.44339	0.148911	1	3.53012
ENSG00000119927	GPAM	glycerol-3-phosphate acyltransferase, mitochondrial [Source:HGNC Symbol;Acc:HGNC:24865]	1075.15	0.0861278	0.125628	0.685577	0.49298	1	1.06152
ENSG00000119946	CNNM1	cyclin and CBS domain divalent metal cation transport mediator 1 [Source:HGNC Symbol;Acc:HGNC:102]	181.668	1.48963	0.924546	1.6112	0.107136	1	2.80817
ENSG00000119950	MXI1	MAX interactor 1, dimerization protein [Source:HGNC Symbol;Acc:HGNC:7534]	1699.54	0.0146087	0.272278	0.0536534	0.957211	1	1.01018
ENSG00000119965	C10orf88	chromosome 10 open reading frame 88 [Source:HGNC Symbol;Acc:HGNC:25822]	317.163	-0.0075287	0.160567	-0.0468882	0.962602	1	-1.00523
ENSG00000120029	ARMH3	armadillo like helical domain containing 3 [Source:HGNC Symbol;Acc:HGNC:25788]	982.03	0.0632537	0.085044	0.743777	0.457012	1	1.04482
ENSG00000120049	KCNIP2	potassium voltage-gated channel interacting protein 2 [Source:HGNC Symbol;Acc:HGNC:15522]	9.99624	-0.345152	0.477221	-0.723254	0.469524	1	-1.27028
ENSG00000120068	HOXB8	homeobox B8 [Source:HGNC Symbol;Acc:HGNC:5119]	11.1558	0.285482	0.512399	0.557148	0.577426	1	1.21882
ENSG00000120071	KANSL1	KAT8 regulatory NSL complex subunit 1 [Source:HGNC Symbol;Acc:HGNC:24565]	359.435	0.227267	0.30322	0.749514	0.453548	1	1.17062
ENSG00000120149	MSX2	msh homeobox 2 [Source:HGNC Symbol;Acc:HGNC:7392]	331.021	0.151485	0.195029	0.776731	0.437317	1	1.11071
ENSG00000120158	RCL1	RNA terminal phosphate cyclase like 1 [Source:HGNC Symbol;Acc:HGNC:17687]	1381.03	-0.0118312	0.1113	-0.1063	0.915344	1	-1.00823
ENSG00000120159	CAAP1	caspase activity and apoptosis inhibitor 1 [Source:HGNC Symbol;Acc:HGNC:25834]	1076.41	0.0205007	0.107288	0.191081	0.848462	1	1.01431
ENSG00000120162	MOB3B	MOB kinase activator 3B [Source:HGNC Symbol;Acc:HGNC:23825]	358.413	-0.0383457	0.176988	-0.216657	0.828476	1	-1.02694
ENSG00000120215	MLANA	melan-A [Source:HGNC Symbol;Acc:HGNC:7124]	20.9449	-0.0217791	0.50368	-0.0432399	0.96551	1	-1.01521
ENSG00000120278	PLEKHG1	pleckstrin homology and RhoGEF domain containing G1 [Source:HGNC Symbol;Acc:HGNC:20884]	48.089	-0.340861	0.43109	-0.790696	0.429121	1	-1.26651
ENSG00000120306	CYSTM1	cysteine rich transmembrane module containing 1 [Source:HGNC Symbol;Acc:HGNC:30239]	596.344	-0.00692158	0.167262	-0.0413815	0.966992	1	-1.00481
ENSG00000120471	TP53AIP1	tumor protein p53 regulated apoptosis inducing protein 1 [Source:HGNC Symbol;Acc:HGNC:29984]	2.71582	-0.48923	0.824578	-0.593309	0.552974	1	-1.4037
ENSG00000120519	SLC10A7	solute carrier family 10 member 7 [Source:HGNC Symbol;Acc:HGNC:23088]	178.504	0.10123	0.288915	0.350379	0.726055	1	1.07269
ENSG00000120685	PROSER1	proline and serine rich 1 [Source:HGNC Symbol;Acc:HGNC:20291]	2003.24	0.00784758	0.140246	0.0559559	0.955377	1	1.00545
ENSG00000120686	UFM1	ubiquitin fold modifier 1 [Source:HGNC Symbol;Acc:HGNC:20597]	1580.3	0.0304831	0.091418	0.333448	0.738796	1	1.02135
ENSG00000120693	SMAD9	SMAD family member 9 [Source:HGNC Symbol;Acc:HGNC:6774]	181.873	-0.0563553	0.183713	-0.306758	0.759028	1	-1.03984
ENSG00000120694	HSPH1	heat shock protein family H (Hsp110) member 1 [Source:HGNC Symbol;Acc:HGNC:16969]	4793.07	-0.0430471	0.191672	-0.224588	0.8223	1	-1.03029
ENSG00000120725	SIL1	SIL1 nucleotide exchange factor [Source:HGNC Symbol;Acc:HGNC:24624]	1812.47	-0.0632921	0.172545	-0.366814	0.713758	1	-1.04485
ENSG00000120738	EGR1	early growth response 1 [Source:HGNC Symbol;Acc:HGNC:3238]	3128.59	0.00381658	0.353951	0.0107828	0.991397	1	1.00265
ENSG00000120798	NR2C1	nuclear receptor subfamily 2 group C member 1 [Source:HGNC Symbol;Acc:HGNC:7971]	490.559	-0.0898593	0.152682	-0.58854	0.55617	1	-1.06427
ENSG00000120800	UTP20	UTP20 small subunit processome component [Source:HGNC Symbol;Acc:HGNC:17897]	1420.9	0.0263126	0.215404	0.122155	0.902776	1	1.01841
ENSG00000120875	DUSP4	dual specificity phosphatase 4 [Source:HGNC Symbol;Acc:HGNC:3070]	3609.18	-0.00873171	0.255806	-0.0341341	0.97277	1	-1.00607
ENSG00000120899	PTK2B	protein tyrosine kinase 2 beta [Source:HGNC Symbol;Acc:HGNC:9612]	2448.31	0.0282431	0.15309	0.184487	0.853631	1	1.01977
ENSG00000120910	PPP3CC	protein phosphatase 3 catalytic subunit gamma [Source:HGNC Symbol;Acc:HGNC:9316]	333.528	0.0182637	0.100414	0.181885	0.855673	1	1.01274
ENSG00000120942	UBIAD1	UbiA prenyltransferase domain containing 1 [Source:HGNC Symbol;Acc:HGNC:30791]	881.975	0.0126566	0.116268	0.108857	0.913316	1	1.00881
ENSG00000120963	ZNF706	zinc finger protein 706 [Source:HGNC Symbol;Acc:HGNC:24992]	2519.55	-0.073006	0.138614	-0.526687	0.598411	1	-1.05191
ENSG00000121005	CRISPLD1	cysteine rich secretory protein LCCL domain containing 1 [Source:HGNC Symbol;Acc:HGNC:18206]	19.7234	0.0330047	0.781817	0.0422154	0.966327	1	1.02314
ENSG00000121039	RDH10	retinol dehydrogenase 10 [Source:HGNC Symbol;Acc:HGNC:19975]	808.997	-0.0665287	0.179788	-0.37004	0.711352	1	-1.04719
ENSG00000121089	NACA3P	NACA family member 3, pseudogene [Source:HGNC Symbol;Acc:HGNC:33442]	1.27889	-1.29708	1.30093	-0.997039	0.318746	1	-2.45731
ENSG00000121104	FAM117A	family with sequence similarity 117 member A [Source:HGNC Symbol;Acc:HGNC:24179]	284.058	-0.147718	0.111102	-1.32957	0.183659	1	-1.10782
ENSG00000121207	LRAT	lecithin retinol acyltransferase [Source:HGNC Symbol;Acc:HGNC:6685]	147.606	-0.116798	0.170362	-0.685589	0.492973	1	-1.08433
ENSG00000121281	ADCY7	adenylate cyclase 7 [Source:HGNC Symbol;Acc:HGNC:238]	525.604	0.0093178	0.200573	0.0464558	0.962947	1	1.00648
ENSG00000121297	TSHZ3	teashirt zinc finger homeobox 3 [Source:HGNC Symbol;Acc:HGNC:30700]	30.9271	0.215612	0.273148	0.78936	0.429901	1	1.1612
ENSG00000121310	ECHDC2	enoyl-CoA hydratase domain containing 2 [Source:HGNC Symbol;Acc:HGNC:23408]	678.274	0.094461	0.20058	0.470939	0.637685	1	1.06767
ENSG00000121350	PYROXD1	pyridine nucleotide-disulphide oxidoreductase domain 1 [Source:HGNC Symbol;Acc:HGNC:26162]	580.805	0.105009	0.171867	0.610992	0.541205	1	1.0755
ENSG00000121577	POPDC2	popeye domain containing 2 [Source:HGNC Symbol;Acc:HGNC:17648]	2.56942	-0.802868	0.970901	-0.826931	0.408276	1	-1.74457
ENSG00000121578	B4GALT4	beta-1,4-galactosyltransferase 4 [Source:HGNC Symbol;Acc:HGNC:927]	708.491	-0.0925211	0.23276	-0.397495	0.691002	1	-1.06623
ENSG00000121690	DEPDC7	DEP domain containing 7 [Source:HGNC Symbol;Acc:HGNC:29899]	103.53	-0.107083	0.130077	-0.823232	0.410376	1	-1.07705
ENSG00000121769	FABP3	fatty acid binding protein 3 [Source:HGNC Symbol;Acc:HGNC:3557]	4.547	0.323519	0.570925	0.566658	0.570946	1	1.25138
ENSG00000121895	TMEM156	transmembrane protein 156 [Source:HGNC Symbol;Acc:HGNC:26260]	67.0505	-0.0348434	0.307294	-0.113388	0.909723	1	-1.02445
ENSG00000121897	LIAS	lipoic acid synthetase [Source:HGNC Symbol;Acc:HGNC:16429]	551.896	-0.0643261	0.138198	-0.465462	0.641601	1	-1.0456
ENSG00000121903	ZSCAN20	zinc finger and SCAN domain containing 20 [Source:HGNC Symbol;Acc:HGNC:13093]	111.576	0.0254394	0.230992	0.110131	0.912306	1	1.01779
ENSG00000121904	CSMD2	CUB and Sushi multiple domains 2 [Source:HGNC Symbol;Acc:HGNC:19290]	4.73721	-0.692535	0.559291	-1.23824	0.215628	1	-1.61612
ENSG00000121964	GTDC1	glycosyltransferase like domain containing 1 [Source:HGNC Symbol;Acc:HGNC:20887]	361.759	0.114013	0.141167	0.807643	0.419296	1	1.08223
ENSG00000121988	ZRANB3	zinc finger RANBP2-type containing 3 [Source:HGNC Symbol;Acc:HGNC:25249]	500.11	0.0153978	0.157491	0.097769	0.922116	1	1.01073
ENSG00000121989	ACVR2A	activin A receptor type 2A [Source:HGNC Symbol;Acc:HGNC:173]	251.827	-0.725452	0.281771	-2.57461	0.0100352	1	-1.65342
ENSG00000122033	MTIF3	mitochondrial translational initiation factor 3 [Source:HGNC Symbol;Acc:HGNC:29788]	781.597	0.0209798	0.155661	0.134778	0.892787	1	1.01465
ENSG00000122133	PAEP	progestagen associated endometrial protein [Source:HGNC Symbol;Acc:HGNC:8573]	0.976277	1.1787	1.41619	0.832307	0.405236	1	2.26373
ENSG00000122194	PLG	plasminogen [Source:HGNC Symbol;Acc:HGNC:9071]	3.52316	0.173177	1.03666	0.167052	0.867329	1	1.12754
ENSG00000122203	KIAA1191	KIAA1191 [Source:HGNC Symbol;Acc:HGNC:29209]	4007.11	-0.0135815	0.0554322	-0.245012	0.806447	1	-1.00946
ENSG00000122218	COPA	COPI coat complex subunit alpha [Source:HGNC Symbol;Acc:HGNC:2230]	8512.2	0.119487	0.137256	0.870538	0.384007	1	1.08635
ENSG00000122335	SERAC1	serine active site containing 1 [Source:HGNC Symbol;Acc:HGNC:21061]	228.049	-0.0889708	0.121381	-0.732991	0.463564	1	-1.06361
ENSG00000122367	LDB3	LIM domain binding 3 [Source:HGNC Symbol;Acc:HGNC:15710]	14.5012	0.284921	0.596658	0.477528	0.632986	1	1.21834
ENSG00000122484	RPAP2	RNA polymerase II associated protein 2 [Source:HGNC Symbol;Acc:HGNC:25791]	1046.59	0.0534071	0.126484	0.422246	0.672846	1	1.03771
ENSG00000122557	HERPUD2	HERPUD family member 2 [Source:HGNC Symbol;Acc:HGNC:21915]	1007.87	0.00930884	0.0909757	0.102322	0.918501	1	1.00647
ENSG00000122592	HOXA7	homeobox A7 [Source:HGNC Symbol;Acc:HGNC:5108]	209.041	-0.118313	0.286342	-0.413188	0.679469	1	-1.08546
ENSG00000122641	INHBA	inhibin subunit beta A [Source:HGNC Symbol;Acc:HGNC:6066]	223.105	-0.0830744	0.586767	-0.14158	0.887412	1	-1.05927
ENSG00000122642	FKBP9	FKBP prolyl isomerase 9 [Source:HGNC Symbol;Acc:HGNC:3725]	3986.25	-0.0160665	0.101355	-0.158517	0.87405	1	-1.0112
ENSG00000122643	NT5C3A	5'-nucleotidase, cytosolic IIIA [Source:HGNC Symbol;Acc:HGNC:17820]	1051.33	0.219368	0.172745	1.2699	0.204121	1	1.16422
ENSG00000122674	CCZ1	CCZ1 homolog, vacuolar protein trafficking and biogenesis associated [Source:HGNC Symbol;Acc:HGNC:21691]	2166.49	-0.0277225	0.0921528	-0.300832	0.763543	1	-1.0194
ENSG00000122678	POLM	DNA polymerase mu [Source:HGNC Symbol;Acc:HGNC:9185]	890.252	-0.0629334	0.171251	-0.367491	0.713253	1	-1.04459
ENSG00000122691	TWIST1	twist family bHLH transcription factor 1 [Source:HGNC Symbol;Acc:HGNC:12428]	647.044	-0.134288	0.274224	-0.4897	0.624346	1	-1.09755
ENSG00000122692	SMU1	SMU1 DNA replication regulator and spliceosomal factor [Source:HGNC Symbol;Acc:HGNC:18247]	2772.32	-0.0399761	0.0595524	-0.671276	0.502045	1	-1.0281
ENSG00000122786	CALD1	caldesmon 1 [Source:HGNC Symbol;Acc:HGNC:1441]	6647.77	0.0178545	0.157227	0.113559	0.909587	1	1.01245
ENSG00000122787	AKR1D1	aldo-keto reductase family 1 member D1 [Source:HGNC Symbol;Acc:HGNC:388]	1.81298	-0.366601	1.05912	-0.346137	0.729239	1	-1.28931
ENSG00000122862	SRGN	serglycin [Source:HGNC Symbol;Acc:HGNC:9361]	123.244	-0.054066	0.259619	-0.208251	0.835033	1	-1.03819
ENSG00000122870	BICC1	BicC family RNA binding protein 1 [Source:HGNC Symbol;Acc:HGNC:19351]	400.443	0.0470433	0.123047	0.382319	0.702225	1	1.03315
ENSG00000122873	CISD1	CDGSH iron sulfur domain 1 [Source:HGNC Symbol;Acc:HGNC:30880]	947.801	-0.00743498	0.187892	-0.0395705	0.968436	1	-1.00517
ENSG00000122965	RBM19	RNA binding motif protein 19 [Source:HGNC Symbol;Acc:HGNC:29098]	1180.37	0.00962496	0.115316	0.0834657	0.933481	1	1.00669
ENSG00000122986	HVCN1	hydrogen voltage gated channel 1 [Source:HGNC Symbol;Acc:HGNC:28240]	3.22157	0.308053	0.824951	0.37342	0.708836	1	1.23804
ENSG00000123064	DDX54	DEAD-box helicase 54 [Source:HGNC Symbol;Acc:HGNC:20084]	6999.03	-0.0106366	0.179734	-0.0591798	0.952809	1	-1.0074
ENSG00000123095	BHLHE41	basic helix-loop-helix family member e41 [Source:HGNC Symbol;Acc:HGNC:16617]	131.296	0.400553	0.592355	0.676205	0.498911	1	1.32001
ENSG00000123104	ITPR2	inositol 1,4,5-trisphosphate receptor type 2 [Source:HGNC Symbol;Acc:HGNC:6181]	898.084	0.0405649	0.218394	0.185742	0.852647	1	1.02852
ENSG00000123136	DDX39A	DExD-box helicase 39A [Source:HGNC Symbol;Acc:HGNC:17821]	3791.37	-0.0152383	0.191084	-0.0797468	0.936439	1	-1.01062
ENSG00000123159	GIPC1	GIPC PDZ domain containing family member 1 [Source:HGNC Symbol;Acc:HGNC:1226]	4606.52	-0.0502382	0.148819	-0.337578	0.735681	1	-1.03544
ENSG00000123243	ITIH5	inter-alpha-trypsin inhibitor heavy chain 5 [Source:HGNC Symbol;Acc:HGNC:21449]	15.6287	-0.30156	0.414742	-0.727103	0.467163	1	-1.23248
ENSG00000123329	ARHGAP9	Rho GTPase activating protein 9 [Source:HGNC Symbol;Acc:HGNC:14130]	1.21101	0.622757	1.29275	0.481729	0.629999	1	1.53982
ENSG00000123384	LRP1	LDL receptor related protein 1 [Source:HGNC Symbol;Acc:HGNC:6692]	3531.29	0.112897	0.446429	0.25289	0.800353	1	1.0814
ENSG00000123411	IKZF4	IKAROS family zinc finger 4 [Source:HGNC Symbol;Acc:HGNC:13179]	156.44	0.217318	0.242361	0.89667	0.369895	1	1.16257
ENSG00000123427	EEF1AKMT3	EEF1A lysine methyltransferase 3 [Source:HGNC Symbol;Acc:HGNC:24936]	361.383	-0.0896077	0.156235	-0.573544	0.566277	1	-1.06408
ENSG00000123453	SARDH	sarcosine dehydrogenase [Source:HGNC Symbol;Acc:HGNC:10536]	27.384	-1.35383	0.904585	-1.49663	0.134491	1	-2.55589
ENSG00000123545	NDUFAF4	NADH:ubiquinone oxidoreductase complex assembly factor 4 [Source:HGNC Symbol;Acc:HGNC:21034]	616.237	-0.0700555	0.181865	-0.385207	0.700084	1	-1.04976
ENSG00000123552	USP45	ubiquitin specific peptidase 45 [Source:HGNC Symbol;Acc:HGNC:20080]	425.5	0.00642643	0.169232	0.0379742	0.969708	1	1.00446
ENSG00000123570	RAB9B	RAB9B, member RAS oncogene family [Source:HGNC Symbol;Acc:HGNC:14090]	22.1984	0.342458	0.619954	0.552393	0.580679	1	1.26792
ENSG00000123643	SLC36A1	solute carrier family 36 member 1 [Source:HGNC Symbol;Acc:HGNC:18761]	521	0.0922823	0.167853	0.549781	0.58247	1	1.06606
ENSG00000123728	RAP2C	RAP2C, member of RAS oncogene family [Source:HGNC Symbol;Acc:HGNC:21165]	1382.51	-0.0143684	0.104199	-0.137894	0.890324	1	-1.01001
ENSG00000123815	COQ8B	coenzyme Q8B [Source:HGNC Symbol;Acc:HGNC:19041]	851.54	0.142009	0.142249	0.998317	0.318126	1	1.10344
ENSG00000123870	ZNF137P	zinc finger protein 137, pseudogene [Source:HGNC Symbol;Acc:HGNC:12921]	35.7763	1.39318	0.905554	1.53849	0.12393	1	2.62657
ENSG00000123965	PMS2P5	PMS1 homolog 2, mismatch repair system component pseudogene 5 [Source:HGNC Symbol;Acc:HGNC:9130]	9.15065	0.0960757	0.330952	0.290301	0.771586	1	1.06886
ENSG00000123983	ACSL3	acyl-CoA synthetase long chain family member 3 [Source:HGNC Symbol;Acc:HGNC:3570]	6042.65	-0.00750869	0.120756	-0.0621808	0.950419	1	-1.00522
ENSG00000124097	HMGB1P1	high mobility group box 1 pseudogene 1 [Source:HGNC Symbol;Acc:HGNC:4993]	17.2195	2.14703	1.14392	1.87691	0.060531	1	4.42914
ENSG00000124102	PI3	peptidase inhibitor 3 [Source:HGNC Symbol;Acc:HGNC:8947]	170.41	-0.288851	0.681796	-0.423662	0.671812	1	-1.22167
ENSG00000124103	FAM209A	family with sequence similarity 209 member A [Source:HGNC Symbol;Acc:HGNC:16100]	1.23369	0.322811	1.26427	0.255334	0.798465	1	1.25077
ENSG00000124104	SNX21	sorting nexin family member 21 [Source:HGNC Symbol;Acc:HGNC:16154]	360.513	-0.0749728	0.192859	-0.388744	0.697466	1	-1.05334
ENSG00000124107	SLPI	secretory leukocyte peptidase inhibitor [Source:HGNC Symbol;Acc:HGNC:11092]	1890.67	-0.101615	0.62617	-0.16228	0.871085	1	-1.07297
ENSG00000124116	WFDC3	WAP four-disulfide core domain 3 [Source:HGNC Symbol;Acc:HGNC:15957]	3.50751	-0.42525	0.915022	-0.464743	0.642116	1	-1.34281
ENSG00000124159	MATN4	matrilin 4 [Source:HGNC Symbol;Acc:HGNC:6910]	3.28819	0.664807	0.511139	1.30064	0.193383	1	1.58536
ENSG00000124164	VAPB	VAMP associated protein B and C [Source:HGNC Symbol;Acc:HGNC:12649]	3863.33	0.072828	0.085285	0.853937	0.39314	1	1.05178
ENSG00000124209	RAB22A	RAB22A, member RAS oncogene family [Source:HGNC Symbol;Acc:HGNC:9764]	2263.43	0.0590146	0.07457	0.791398	0.428712	1	1.04175
ENSG00000124212	PTGIS	prostaglandin I2 synthase [Source:HGNC Symbol;Acc:HGNC:9603]	6.53126	-0.19873	0.471223	-0.421731	0.673221	1	-1.14769
ENSG00000124217	MOCS3	molybdenum cofactor synthesis 3 [Source:HGNC Symbol;Acc:HGNC:15765]	704.335	0.0320852	0.0887953	0.361339	0.717846	1	1.02249
ENSG00000124225	PMEPA1	prostate transmembrane protein, androgen induced 1 [Source:HGNC Symbol;Acc:HGNC:14107]	2166.52	-0.0596209	0.20906	-0.285185	0.775502	1	-1.04219
ENSG00000124251	TP53TG5	TP53 target 5 [Source:HGNC Symbol;Acc:HGNC:15856]	13.3401	1.86191	0.498827	3.73258	0.000189531	0.466468	3.63488
ENSG00000124275	MTRR	5-methyltetrahydrofolate-homocysteine methyltransferase reductase [Source:HGNC Symbol;Acc:HGNC:7473]	1238.11	0.0811308	0.134849	0.601641	0.547413	1	1.05785
ENSG00000124302	CHST8	carbohydrate sulfotransferase 8 [Source:HGNC Symbol;Acc:HGNC:15993]	49.4173	0	1.33984	0	1	1	-1
ENSG00000124356	STAMBP	STAM binding protein [Source:HGNC Symbol;Acc:HGNC:16950]	1629.7	0.00408596	0.0741745	0.0550858	0.95607	1	1.00284
ENSG00000124469	CEACAM8	CEA cell adhesion molecule 8 [Source:HGNC Symbol;Acc:HGNC:1820]	4.04217	-0.194727	0.841835	-0.231312	0.817072	1	-1.14451
ENSG00000124496	TRERF1	transcriptional regulating factor 1 [Source:HGNC Symbol;Acc:HGNC:18273]	1758.59	0.0759957	0.141547	0.536894	0.591341	1	1.05409
ENSG00000124523	SIRT5	sirtuin 5 [Source:HGNC Symbol;Acc:HGNC:14933]	682.753	0.0454011	0.152315	0.298073	0.765647	1	1.03197
ENSG00000124602	UNC5CL	unc-5 family C-terminal like [Source:HGNC Symbol;Acc:HGNC:21203]	20.6825	0.0648529	0.375666	0.172635	0.862939	1	1.04598
ENSG00000124688	MAD2L1BP	MAD2L1 binding protein [Source:HGNC Symbol;Acc:HGNC:21059]	638.211	0.0489808	0.114504	0.427765	0.668822	1	1.03453
ENSG00000124762	CDKN1A	cyclin dependent kinase inhibitor 1A [Source:HGNC Symbol;Acc:HGNC:1784]	6750.68	-0.0585324	0.182608	-0.320535	0.748563	1	-1.04141
ENSG00000124786	SLC35B3	solute carrier family 35 member B3 [Source:HGNC Symbol;Acc:HGNC:21601]	518.841	0.0328461	0.0908246	0.361644	0.717618	1	1.02303
ENSG00000124787	RPP40	ribonuclease P/MRP subunit p40 [Source:HGNC Symbol;Acc:HGNC:20992]	358.763	-0.130023	0.128857	-1.00905	0.312951	1	-1.09431
ENSG00000124788	ATXN1	ataxin 1 [Source:HGNC Symbol;Acc:HGNC:10548]	1002.55	0.123794	0.203416	0.608574	0.542807	1	1.0896
ENSG00000124802	EEF1E1	eukaryotic translation elongation factor 1 epsilon 1 [Source:HGNC Symbol;Acc:HGNC:3212]	922.891	-0.0219132	0.170364	-0.128626	0.897653	1	-1.01531
ENSG00000125089	SH3TC1	SH3 domain and tetratricopeptide repeats 1 [Source:HGNC Symbol;Acc:HGNC:26009]	523.88	-0.00164883	0.179113	-0.00920552	0.992655	1	-1.00114
ENSG00000125122	LRRC29	leucine rich repeat containing 29 [Source:HGNC Symbol;Acc:HGNC:13605]	16.7933	-0.343355	0.516367	-0.664943	0.506087	1	-1.2687
ENSG00000125124	BBS2	Bardet-Biedl syndrome 2 [Source:HGNC Symbol;Acc:HGNC:967]	1338.6	-0.0222679	0.148207	-0.150248	0.880569	1	-1.01555
ENSG00000125149	C16orf70	chromosome 16 open reading frame 70 [Source:HGNC Symbol;Acc:HGNC:29564]	546.257	0.0513725	0.0760273	0.675712	0.499224	1	1.03625
ENSG00000125246	CLYBL	citramalyl-CoA lyase [Source:HGNC Symbol;Acc:HGNC:18355]	246.662	-0.0300074	0.237155	-0.126531	0.899312	1	-1.02102
ENSG00000125247	TMTC4	transmembrane O-mannosyltransferase targeting cadherins 4 [Source:HGNC Symbol;Acc:HGNC:25904]	767.935	0.0646418	0.128332	0.503708	0.614467	1	1.04583
ENSG00000125249	RAP2A	RAP2A, member of RAS oncogene family [Source:HGNC Symbol;Acc:HGNC:9861]	1545.77	-0.0253241	0.114618	-0.220944	0.825136	1	-1.01771
ENSG00000125257	ABCC4	ATP binding cassette subfamily C member 4 [Source:HGNC Symbol;Acc:HGNC:55]	975.386	-0.0120247	0.395183	-0.0304281	0.975726	1	-1.00837
ENSG00000125304	TM9SF2	transmembrane 9 superfamily member 2 [Source:HGNC Symbol;Acc:HGNC:11865]	5355.69	-0.00170672	0.069024	-0.0247264	0.980273	1	-1.00118
ENSG00000125409	TEKT3	tektin 3 [Source:HGNC Symbol;Acc:HGNC:14293]	1.18815	-0.017375	1.49028	-0.0116589	0.990698	1	-1.01212
ENSG00000125503	PPP1R12C	protein phosphatase 1 regulatory subunit 12C [Source:HGNC Symbol;Acc:HGNC:14947]	1097.85	-0.0258271	0.146296	-0.17654	0.85987	1	-1.01806
ENSG00000125633	CCDC93	coiled-coil domain containing 93 [Source:HGNC Symbol;Acc:HGNC:25611]	1011.95	0.0142755	0.167935	0.0850059	0.932257	1	1.00994
ENSG00000125726	CD70	CD70 molecule [Source:HGNC Symbol;Acc:HGNC:11937]	2111.98	-0.0701859	0.189071	-0.371216	0.710477	1	-1.04985
ENSG00000125733	TRIP10	thyroid hormone receptor interactor 10 [Source:HGNC Symbol;Acc:HGNC:12304]	2031.47	-0.0332546	0.117551	-0.282896	0.777257	1	-1.02332
ENSG00000125740	FOSB	FosB proto-oncogene, AP-1 transcription factor subunit [Source:HGNC Symbol;Acc:HGNC:3797]	34.4715	-0.246512	0.434305	-0.567601	0.570306	1	-1.18634
ENSG00000125746	EML2	EMAP like 2 [Source:HGNC Symbol;Acc:HGNC:18035]	2619.1	0.00637197	0.132272	0.0481732	0.961578	1	1.00443
ENSG00000125798	FOXA2	forkhead box A2 [Source:HGNC Symbol;Acc:HGNC:5022]	27.014	-0.0105848	0.228825	-0.0462571	0.963105	1	-1.00736
ENSG00000125848	FLRT3	fibronectin leucine rich transmembrane protein 3 [Source:HGNC Symbol;Acc:HGNC:3762]	334.847	-0.24359	0.27658	-0.88072	0.378469	1	-1.18393
ENSG00000125872	LRRN4	leucine rich repeat neuronal 4 [Source:HGNC Symbol;Acc:HGNC:16208]	1.49869	-0.0520784	0.995556	-0.0523108	0.958281	1	-1.03676
ENSG00000125910	S1PR4	sphingosine-1-phosphate receptor 4 [Source:HGNC Symbol;Acc:HGNC:3170]	4.15215	0.221291	0.612579	0.361245	0.717916	1	1.16578
ENSG00000125971	DYNLRB1	dynein light chain roadblock-type 1 [Source:HGNC Symbol;Acc:HGNC:15468]	2221.29	-0.00683941	0.115656	-0.0591357	0.952844	1	-1.00475
ENSG00000125999	BPIFB1	BPI fold containing family B member 1 [Source:HGNC Symbol;Acc:HGNC:16108]	31.4839	-2.35592	1.03597	-2.27412	0.0229586	1	-5.11919
ENSG00000126001	CEP250	centrosomal protein 250 [Source:HGNC Symbol;Acc:HGNC:1859]	1627.3	0.247764	0.211715	1.17027	0.241891	1	1.18737
ENSG00000126070	AGO3	argonaute RISC catalytic component 3 [Source:HGNC Symbol;Acc:HGNC:18421]	685.985	-0.000887993	0.205844	-0.00431391	0.996558	1	-1.00062
ENSG00000126107	HECTD3	HECT domain E3 ubiquitin protein ligase 3 [Source:HGNC Symbol;Acc:HGNC:26117]	1231.6	-0.0280153	0.107144	-0.261474	0.793727	1	-1.01961
ENSG00000126218	F10	coagulation factor X [Source:HGNC Symbol;Acc:HGNC:3528]	1.98925	-0.858047	1.0557	-0.812778	0.416345	1	-1.81258
ENSG00000126231	PROZ	protein Z, vitamin K dependent plasma glycoprotein [Source:HGNC Symbol;Acc:HGNC:9460]	2.88867	0.0943137	0.703356	0.134091	0.893331	1	1.06756
ENSG00000126247	CAPNS1	calpain small subunit 1 [Source:HGNC Symbol;Acc:HGNC:1481]	8607.9	-0.0720859	0.12823	-0.562162	0.574006	1	-1.05124
ENSG00000126259	KIRREL2	kirre like nephrin family adhesion molecule 2 [Source:HGNC Symbol;Acc:HGNC:18816]	1.36365	-3.18328	1.30862	-2.43254	0.0149933	1	-9.08368
ENSG00000126262	FFAR2	free fatty acid receptor 2 [Source:HGNC Symbol;Acc:HGNC:4501]	8.04477	-1.6779	1.18972	-1.41034	0.15844	1	-3.19963
ENSG00000126351	THRA	thyroid hormone receptor alpha [Source:HGNC Symbol;Acc:HGNC:11796]	1044.73	-0.00224107	0.197694	-0.0113361	0.990955	1	-1.00155
ENSG00000126391	FRMD8	FERM domain containing 8 [Source:HGNC Symbol;Acc:HGNC:25462]	1296.56	0.0462133	0.156076	0.296095	0.767158	1	1.03255
ENSG00000126432	PRDX5	peroxiredoxin 5 [Source:HGNC Symbol;Acc:HGNC:9355]	5289.35	-0.0764596	0.221572	-0.345078	0.730036	1	-1.05443
ENSG00000126458	RRAS	RAS related [Source:HGNC Symbol;Acc:HGNC:10447]	892.496	-0.0410081	0.284579	-0.144101	0.885421	1	-1.02883
ENSG00000126464	PRR12	proline rich 12 [Source:HGNC Symbol;Acc:HGNC:29217]	2109.5	-0.0137691	0.108098	-0.127377	0.898642	1	-1.00959
ENSG00000126524	SBDS	SBDS ribosome maturation factor [Source:HGNC Symbol;Acc:HGNC:19440]	3531.28	-0.0204188	0.109131	-0.187104	0.851579	1	-1.01425
ENSG00000126705	AHDC1	AT-hook DNA binding motif containing 1 [Source:HGNC Symbol;Acc:HGNC:25230]	1236.43	-0.0151033	0.220082	-0.0686258	0.945287	1	-1.01052
ENSG00000126709	IFI6	interferon alpha inducible protein 6 [Source:HGNC Symbol;Acc:HGNC:4054]	153.614	-0.0543916	0.378198	-0.143818	0.885644	1	-1.03842
ENSG00000126759	CFP	complement factor properdin [Source:HGNC Symbol;Acc:HGNC:8864]	6.27634	0.537816	1.22469	0.439146	0.660556	1	1.45177
ENSG00000126858	RHOT1	ras homolog family member T1 [Source:HGNC Symbol;Acc:HGNC:21168]	1144.55	0.046739	0.0895398	0.521991	0.601677	1	1.03293
ENSG00000126861	OMG	oligodendrocyte myelin glycoprotein [Source:HGNC Symbol;Acc:HGNC:8135]	6.50688	-0.637101	0.546682	-1.16539	0.243859	1	-1.5552
ENSG00000126870	DYNC2I1	dynein 2 intermediate chain 1 [Source:HGNC Symbol;Acc:HGNC:21862]	754.816	-0.115206	0.252308	-0.456609	0.647952	1	-1.08313
ENSG00000127054	INTS11	integrator complex subunit 11 [Source:HGNC Symbol;Acc:HGNC:26052]	2823.32	-0.0673512	0.0977543	-0.688984	0.490833	1	-1.04779
ENSG00000127125	PPCS	phosphopantothenoylcysteine synthetase [Source:HGNC Symbol;Acc:HGNC:25686]	1175.38	-0.0620362	0.0896264	-0.692164	0.488835	1	-1.04394
ENSG00000127129	EDN2	endothelin 2 [Source:HGNC Symbol;Acc:HGNC:3177]	35.4163	-0.617423	0.620216	-0.995497	0.319494	1	-1.53413
ENSG00000127311	HELB	DNA helicase B [Source:HGNC Symbol;Acc:HGNC:17196]	203.55	-0.033685	0.203883	-0.165217	0.868773	1	-1.02362
ENSG00000127325	BEST3	bestrophin 3 [Source:HGNC Symbol;Acc:HGNC:17105]	1.66595	-1.01659	1.34934	-0.753401	0.451209	1	-2.02314
ENSG00000127334	DYRK2	dual specificity tyrosine phosphorylation regulated kinase 2 [Source:HGNC Symbol;Acc:HGNC:3093]	1037.31	0.0590496	0.152516	0.387168	0.698632	1	1.04178
ENSG00000127364	TAS2R4	taste 2 receptor member 4 [Source:HGNC Symbol;Acc:HGNC:14911]	10.1743	-0.0737977	0.468873	-0.157394	0.874935	1	-1.05248
ENSG00000127366	TAS2R5	taste 2 receptor member 5 [Source:HGNC Symbol;Acc:HGNC:14912]	4.56263	0.243022	0.461813	0.526235	0.598725	1	1.18347
ENSG00000127452	FBXL12	F-box and leucine rich repeat protein 12 [Source:HGNC Symbol;Acc:HGNC:13611]	395.834	0.0465955	0.121125	0.38469	0.700467	1	1.03282
ENSG00000127507	ADGRE2	adhesion G protein-coupled receptor E2 [Source:HGNC Symbol;Acc:HGNC:3337]	309.386	-0.112496	0.439593	-0.255909	0.798021	1	-1.0811
ENSG00000127526	SLC35E1	solute carrier family 35 member E1 [Source:HGNC Symbol;Acc:HGNC:20803]	3531.74	0.0362956	0.0889006	0.408272	0.683074	1	1.02548
ENSG00000127528	KLF2	Kruppel like factor 2 [Source:HGNC Symbol;Acc:HGNC:6347]	66.3402	-0.391937	0.306861	-1.27724	0.201516	1	-1.31215
ENSG00000127589	TUBBP1	tubulin beta pseudogene 1 [Source:HGNC Symbol;Acc:HGNC:12414]	1.6371	0.290414	0.878433	0.330604	0.740943	1	1.22299
ENSG00000127804	METTL16	methyltransferase like 16 [Source:HGNC Symbol;Acc:HGNC:28484]	1476.19	-0.0032948	0.130671	-0.0252145	0.979884	1	-1.00229
ENSG00000127831	VIL1	villin 1 [Source:HGNC Symbol;Acc:HGNC:12690]	7.64503	-0.592186	1.5433	-0.383714	0.701191	1	-1.50753
ENSG00000127837	AAMP	angio associated migratory cell protein [Source:HGNC Symbol;Acc:HGNC:18]	4798.23	-0.025773	0.119089	-0.216417	0.828663	1	-1.01802
ENSG00000127838	PNKD	PNKD metallo-beta-lactamase domain containing [Source:HGNC Symbol;Acc:HGNC:9153]	1947.99	-0.0965389	0.152546	-0.632852	0.526831	1	-1.06921
ENSG00000127870	RNF6	ring finger protein 6 [Source:HGNC Symbol;Acc:HGNC:10069]	1913.33	0.0167765	0.140779	0.119169	0.905142	1	1.0117
ENSG00000127922	SEM1	SEM1 26S proteasome complex subunit [Source:HGNC Symbol;Acc:HGNC:10845]	3338.39	0.00370376	0.163196	0.0226952	0.981893	1	1.00257
ENSG00000127928	GNGT1	G protein subunit gamma transducin 1 [Source:HGNC Symbol;Acc:HGNC:4411]	29.932	-0.611655	1.08987	-0.561221	0.574647	1	-1.52801
ENSG00000127954	STEAP4	STEAP4 metalloreductase [Source:HGNC Symbol;Acc:HGNC:21923]	36.5751	0.0856622	0.386968	0.221368	0.824806	1	1.06117
ENSG00000127989	MTERF1	mitochondrial transcription termination factor 1 [Source:HGNC Symbol;Acc:HGNC:21463]	455.346	-0.148502	0.130997	-1.13363	0.25695	1	-1.10842
ENSG00000128052	KDR	kinase insert domain receptor [Source:HGNC Symbol;Acc:HGNC:6307]	38.2724	1.16822	0.633798	1.84321	0.065299	1	2.24734
ENSG00000128191	DGCR8	DGCR8 microprocessor complex subunit [Source:HGNC Symbol;Acc:HGNC:2847]	1309.05	-0.0370898	0.111901	-0.331451	0.740304	1	-1.02604
ENSG00000128218	VPREB3	V-set pre-B cell surrogate light chain 3 [Source:HGNC Symbol;Acc:HGNC:12710]	1.93525	0.0291921	0.910214	0.0320717	0.974415	1	1.02044
ENSG00000128262	POM121L9P	POM121 transmembrane nucleoporin like 9, pseudogene [Source:HGNC Symbol;Acc:HGNC:30080]	8.82389	-0.275666	0.612601	-0.449992	0.652716	1	-1.21055
ENSG00000128268	MGAT3	beta-1,4-mannosyl-glycoprotein 4-beta-N-acetylglucosaminyltransferase [Source:HGNC Symbol;Acc:HGNC:7046]	32.8414	0.746477	1.33521	0.559069	0.576114	1	1.67769
ENSG00000128271	ADORA2A	adenosine A2a receptor [Source:HGNC Symbol;Acc:HGNC:263]	3.78261	0.546096	1.06193	0.514248	0.607079	1	1.46013
ENSG00000128276	RFPL3	ret finger protein like 3 [Source:HGNC Symbol;Acc:HGNC:9980]	1.20637	-1.66319	1.10538	-1.50463	0.132418	1	-3.16716
ENSG00000128284	APOL3	apolipoprotein L3 [Source:HGNC Symbol;Acc:HGNC:14868]	47.9981	-0.221618	0.357102	-0.620601	0.534862	1	-1.16604
ENSG00000128335	APOL2	apolipoprotein L2 [Source:HGNC Symbol;Acc:HGNC:619]	433.249	-0.0670755	0.116753	-0.574509	0.565623	1	-1.04759
ENSG00000128342	LIF	LIF interleukin 6 family cytokine [Source:HGNC Symbol;Acc:HGNC:6596]	290.875	-0.125193	0.473617	-0.264334	0.791523	1	-1.09065
ENSG00000128346	C22orf23	chromosome 22 open reading frame 23 [Source:HGNC Symbol;Acc:HGNC:18589]	492.419	-0.0793168	0.163683	-0.484575	0.627978	1	-1.05652
ENSG00000128394	APOBEC3F	apolipoprotein B mRNA editing enzyme catalytic subunit 3F [Source:HGNC Symbol;Acc:HGNC:17356]	144.436	-0.138729	0.249764	-0.555439	0.578595	1	-1.10093
ENSG00000128510	CPA4	carboxypeptidase A4 [Source:HGNC Symbol;Acc:HGNC:15740]	43.9969	0.684229	0.495486	1.38092	0.167302	1	1.60684
ENSG00000128512	DOCK4	dedicator of cytokinesis 4 [Source:HGNC Symbol;Acc:HGNC:19192]	138.041	0.0582239	0.306386	0.190034	0.849282	1	1.04118
ENSG00000128534	LSM8	LSM8 homolog, U6 small nuclear RNA associated [Source:HGNC Symbol;Acc:HGNC:20471]	1174.03	-0.10394	0.191919	-0.541585	0.588105	1	-1.0747
ENSG00000128536	CDHR3	cadherin related family member 3 [Source:HGNC Symbol;Acc:HGNC:26308]	27.3943	0.0528743	0.270998	0.195109	0.845307	1	1.03733
ENSG00000128585	MKLN1	muskelin 1 [Source:HGNC Symbol;Acc:HGNC:7109]	1581.35	0.0358544	0.121154	0.295942	0.767275	1	1.02516
ENSG00000128591	FLNC	filamin C [Source:HGNC Symbol;Acc:HGNC:3756]	27.5251	-0.251931	0.390314	-0.645458	0.51863	1	-1.1908
ENSG00000128596	CCDC136	coiled-coil domain containing 136 [Source:HGNC Symbol;Acc:HGNC:22225]	41.635	-0.263672	0.377803	-0.697908	0.485234	1	-1.20053
ENSG00000128606	LRRC17	leucine rich repeat containing 17 [Source:HGNC Symbol;Acc:HGNC:16895]	11.029	-0.711079	0.506261	-1.40457	0.160149	1	-1.63703
ENSG00000128656	CHN1	chimerin 1 [Source:HGNC Symbol;Acc:HGNC:1943]	330.692	0.174411	0.157366	1.10831	0.267726	1	1.1285
ENSG00000128683	GAD1	glutamate decarboxylase 1 [Source:HGNC Symbol;Acc:HGNC:4092]	36.2719	-0.312062	0.400278	-0.779614	0.435618	1	-1.24148
ENSG00000128694	OSGEPL1	O-sialoglycoprotein endopeptidase like 1 [Source:HGNC Symbol;Acc:HGNC:23075]	325.21	-0.078982	0.136322	-0.57938	0.562333	1	-1.05627
ENSG00000128699	ORMDL1	ORMDL sphingolipid biosynthesis regulator 1 [Source:HGNC Symbol;Acc:HGNC:16036]	962.88	0.0218375	0.143979	0.151672	0.879446	1	1.01525
ENSG00000128710	HOXD10	homeobox D10 [Source:HGNC Symbol;Acc:HGNC:5133]	6.85354	-0.0679066	0.46393	-0.146373	0.883627	1	-1.04819
ENSG00000128739	SNRPN	small nuclear ribonucleoprotein polypeptide N [Source:HGNC Symbol;Acc:HGNC:11164]	546.954	0.0619436	0.169047	0.366428	0.714046	1	1.04387
ENSG00000128789	PSMG2	proteasome assembly chaperone 2 [Source:HGNC Symbol;Acc:HGNC:24929]	1339.9	-0.0691869	0.112155	-0.616888	0.537309	1	-1.04913
ENSG00000128891	CCDC32	coiled-coil domain containing 32 [Source:HGNC Symbol;Acc:HGNC:28295]	327.065	0.374326	0.174183	2.14904	0.0316316	1	1.29623
ENSG00000128915	ICE2	interactor of little elongation complex ELL subunit 2 [Source:HGNC Symbol;Acc:HGNC:29885]	1078.45	0.0874494	0.175071	0.499507	0.617422	1	1.06249
ENSG00000128923	MINDY2	MINDY lysine 48 deubiquitinase 2 [Source:HGNC Symbol;Acc:HGNC:26954]	482.284	0.114544	0.153519	0.746123	0.455593	1	1.08263
ENSG00000129048	ACKR4	atypical chemokine receptor 4 [Source:HGNC Symbol;Acc:HGNC:1611]	2.28554	0.332177	0.814317	0.407921	0.683332	1	1.25891
ENSG00000129116	PALLD	palladin, cytoskeletal associated protein [Source:HGNC Symbol;Acc:HGNC:17068]	2199.49	0.0580787	0.158486	0.36646	0.714022	1	1.04108
ENSG00000129194	SOX15	SRY-box transcription factor 15 [Source:HGNC Symbol;Acc:HGNC:11196]	1002.2	-0.0635596	0.0907531	-0.700357	0.483704	1	-1.04504
ENSG00000129214	SHBG	sex hormone binding globulin [Source:HGNC Symbol;Acc:HGNC:10839]	5.12212	-0.68578	0.823463	-0.832801	0.404957	1	-1.60857
ENSG00000129226	CD68	CD68 molecule [Source:HGNC Symbol;Acc:HGNC:1693]	1014.51	-0.0710596	0.46469	-0.152918	0.878463	1	-1.05049
ENSG00000129250	KIF1C	kinesin family member 1C [Source:HGNC Symbol;Acc:HGNC:6317]	5790.49	0.0134144	0.120627	0.111205	0.911454	1	1.00934
ENSG00000129255	MPDU1	mannose-P-dolichol utilization defect 1 [Source:HGNC Symbol;Acc:HGNC:7207]	1368.74	0.0353878	0.105331	0.335966	0.736896	1	1.02483
ENSG00000129315	CCNT1	cyclin T1 [Source:HGNC Symbol;Acc:HGNC:1599]	2037.46	0.181917	0.193955	0.93793	0.348281	1	1.13439
ENSG00000129347	KRI1	KRI1 homolog [Source:HGNC Symbol;Acc:HGNC:25769]	1661.21	0.0130263	0.145133	0.0897544	0.928482	1	1.00907
ENSG00000129473	BCL2L2	BCL2 like 2 [Source:HGNC Symbol;Acc:HGNC:995]	1649.82	0.0209887	0.126853	0.165457	0.868584	1	1.01465
ENSG00000129566	TEP1	telomerase associated protein 1 [Source:HGNC Symbol;Acc:HGNC:11726]	912.128	0.308499	0.184701	1.67026	0.0948682	1	1.23842
ENSG00000129675	ARHGEF6	Rac/Cdc42 guanine nucleotide exchange factor 6 [Source:HGNC Symbol;Acc:HGNC:685]	60.3859	-0.0531694	0.222424	-0.239045	0.811071	1	-1.03754
ENSG00000129680	MAP7D3	MAP7 domain containing 3 [Source:HGNC Symbol;Acc:HGNC:25742]	1067.4	-0.0438023	0.137596	-0.31834	0.750227	1	-1.03083
ENSG00000129910	CDH15	cadherin 15 [Source:HGNC Symbol;Acc:HGNC:1754]	6.52803	-0.848167	0.589926	-1.43775	0.150504	1	-1.80021
ENSG00000129933	MAU2	MAU2 sister chromatid cohesion factor [Source:HGNC Symbol;Acc:HGNC:29140]	1701.27	0.033099	0.135404	0.244446	0.806885	1	1.02321
ENSG00000129951	PLPPR3	phospholipid phosphatase related 3 [Source:HGNC Symbol;Acc:HGNC:23497]	94.4418	0.0343645	0.325989	0.105416	0.916046	1	1.02411
ENSG00000129991	TNNI3	troponin I3, cardiac type [Source:HGNC Symbol;Acc:HGNC:11947]	7.9244	-0.145617	0.516831	-0.28175	0.778135	1	-1.1062
ENSG00000130023	ERMARD	ER membrane associated RNA degradation [Source:HGNC Symbol;Acc:HGNC:21056]	182.387	0.0958842	0.449489	0.213318	0.831079	1	1.06872
ENSG00000130066	SAT1	spermidine/spermine N1-acetyltransferase 1 [Source:HGNC Symbol;Acc:HGNC:10540]	2454.76	-0.0374352	0.236476	-0.158304	0.874217	1	-1.02629
ENSG00000130147	SH3BP4	SH3 domain binding protein 4 [Source:HGNC Symbol;Acc:HGNC:10826]	2078.14	0.079921	0.114727	0.696621	0.48604	1	1.05696
ENSG00000130150	MOSPD2	motile sperm domain containing 2 [Source:HGNC Symbol;Acc:HGNC:28381]	446.544	0.0397971	0.177339	0.224413	0.822436	1	1.02797
ENSG00000130164	LDLR	low density lipoprotein receptor [Source:HGNC Symbol;Acc:HGNC:6547]	9177.59	0.0552244	0.145989	0.378277	0.705225	1	1.03902
ENSG00000130173	ANGPTL8	angiopoietin like 8 [Source:HGNC Symbol;Acc:HGNC:24933]	6.737	-1.5338	1.32896	-1.15414	0.248444	1	-2.89548
ENSG00000130177	CDC16	cell division cycle 16 [Source:HGNC Symbol;Acc:HGNC:1720]	1682.67	-0.0341053	0.0724562	-0.470703	0.637853	1	-1.02392
ENSG00000130208	APOC1	apolipoprotein C1 [Source:HGNC Symbol;Acc:HGNC:607]	46.4948	0.202098	0.310811	0.650228	0.515545	1	1.15037
ENSG00000130294	KIF1A	kinesin family member 1A [Source:HGNC Symbol;Acc:HGNC:888]	348.924	0.180924	0.630515	0.286946	0.774153	1	1.13361
ENSG00000130307	USHBP1	USH1 protein network component harmonin binding protein 1 [Source:HGNC Symbol;Acc:HGNC:24058]	7.91923	1.43425	0.720698	1.99009	0.0465815	1	2.70242
ENSG00000130348	QRSL1	glutaminyl-tRNA amidotransferase subunit QRSL1 [Source:HGNC Symbol;Acc:HGNC:21020]	805.572	0.0165948	0.0792634	0.209363	0.834165	1	1.01157
ENSG00000130477	UNC13A	unc-13 homolog A [Source:HGNC Symbol;Acc:HGNC:23150]	7.2794	-1.0121	0.789952	-1.28122	0.200118	1	-2.01684
ENSG00000130479	MAP1S	microtubule associated protein 1S [Source:HGNC Symbol;Acc:HGNC:15715]	1087.33	0.0732487	0.1144	0.640284	0.521988	1	1.05208
ENSG00000130561	SAG	S-antigen visual arrestin [Source:HGNC Symbol;Acc:HGNC:10521]	15.588	-0.236215	0.493657	-0.478501	0.632294	1	-1.1779
ENSG00000130592	LSP1	lymphocyte specific protein 1 [Source:HGNC Symbol;Acc:HGNC:6707]	72.1632	-0.0510395	0.539413	-0.0946204	0.924616	1	-1.03601
ENSG00000130598	TNNI2	troponin I2, fast skeletal type [Source:HGNC Symbol;Acc:HGNC:11946]	512.275	0.178368	0.451179	0.395338	0.692594	1	1.1316
ENSG00000130638	ATXN10	ataxin 10 [Source:HGNC Symbol;Acc:HGNC:10549]	3170.96	0.0198763	0.103277	0.192457	0.847384	1	1.01387
ENSG00000130675	MNX1	motor neuron and pancreas homeobox 1 [Source:HGNC Symbol;Acc:HGNC:4979]	161.521	0.236268	0.359607	0.657017	0.51117	1	1.17794
ENSG00000130717	UCK1	uridine-cytidine kinase 1 [Source:HGNC Symbol;Acc:HGNC:14859]	887.216	0.114053	0.113658	1.00347	0.315634	1	1.08226
ENSG00000130749	ZC3H4	zinc finger CCCH-type containing 4 [Source:HGNC Symbol;Acc:HGNC:17808]	1975.05	-0.154492	0.178708	-0.864494	0.387317	1	-1.11303
ENSG00000130751	NPAS1	neuronal PAS domain protein 1 [Source:HGNC Symbol;Acc:HGNC:7894]	38.8799	-0.241962	0.333745	-0.72499	0.468458	1	-1.1826
ENSG00000130764	LRRC47	leucine rich repeat containing 47 [Source:HGNC Symbol;Acc:HGNC:29207]	2555.74	-0.0475068	0.111909	-0.424511	0.671193	1	-1.03348
ENSG00000130768	SMPDL3B	sphingomyelin phosphodiesterase acid like 3B [Source:HGNC Symbol;Acc:HGNC:21416]	308.657	0.0763476	0.219629	0.347621	0.728125	1	1.05435
ENSG00000130772	MED18	mediator complex subunit 18 [Source:HGNC Symbol;Acc:HGNC:25944]	492.326	-0.112437	0.139446	-0.806313	0.420062	1	-1.08105
ENSG00000130775	THEMIS2	thymocyte selection associated family member 2 [Source:HGNC Symbol;Acc:HGNC:16839]	168.509	-0.20369	0.381458	-0.533976	0.593358	1	-1.15164
ENSG00000130812	ANGPTL6	angiopoietin like 6 [Source:HGNC Symbol;Acc:HGNC:23140]	4.91309	0.6275	0.617595	1.01604	0.309612	1	1.54489
ENSG00000130830	MPP1	membrane palmitoylated protein 1 [Source:HGNC Symbol;Acc:HGNC:7219]	281.763	-0.0145307	0.08552	-0.169909	0.865081	1	-1.01012
ENSG00000130856	ZNF236	zinc finger protein 236 [Source:HGNC Symbol;Acc:HGNC:13028]	451.365	0.29768	0.175998	1.69138	0.0907639	1	1.22917
ENSG00000130921	C12orf65	chromosome 12 open reading frame 65 [Source:HGNC Symbol;Acc:HGNC:26784]	932.837	0.00288101	0.114862	0.0250825	0.979989	1	1.002
ENSG00000130962	PRRG1	proline rich and Gla domain 1 [Source:HGNC Symbol;Acc:HGNC:9469]	500.643	0.0758	0.174125	0.43532	0.66333	1	1.05395
ENSG00000130997	POLN	DNA polymerase nu [Source:HGNC Symbol;Acc:HGNC:18870]	14.669	-0.134226	0.574599	-0.233599	0.815297	1	-1.0975
ENSG00000131016	AKAP12	A-kinase anchoring protein 12 [Source:HGNC Symbol;Acc:HGNC:370]	441.89	-0.150623	0.645241	-0.233436	0.815423	1	-1.11005
ENSG00000131061	ZNF341	zinc finger protein 341 [Source:HGNC Symbol;Acc:HGNC:15992]	204.957	0.0310064	0.155238	0.199735	0.841688	1	1.02172
ENSG00000131069	ACSS2	acyl-CoA synthetase short chain family member 2 [Source:HGNC Symbol;Acc:HGNC:15814]	3599.07	0.089394	0.109911	0.813329	0.41603	1	1.06392
ENSG00000131095	GFAP	glial fibrillary acidic protein [Source:HGNC Symbol;Acc:HGNC:4235]	9.21339	0.740907	0.719485	1.02977	0.303116	1	1.67123
ENSG00000131097	HIGD1B	HIG1 hypoxia inducible domain family member 1B [Source:HGNC Symbol;Acc:HGNC:24318]	1.53103	1.35911	0.846053	1.60642	0.108182	1	2.56527
ENSG00000131171	SH3BGRL	SH3 domain binding glutamate rich protein like [Source:HGNC Symbol;Acc:HGNC:10823]	1996.52	-0.0174244	0.209965	-0.0829872	0.933862	1	-1.01215
ENSG00000131183	SLC34A1	solute carrier family 34 member 1 [Source:HGNC Symbol;Acc:HGNC:11019]	5.11545	-0.475061	0.53059	-0.895345	0.370603	1	-1.38998
ENSG00000131203	IDO1	indoleamine 2,3-dioxygenase 1 [Source:HGNC Symbol;Acc:HGNC:6059]	11.3359	-0.0524414	0.441909	-0.11867	0.905537	1	-1.03702
ENSG00000131242	RAB11FIP4	RAB11 family interacting protein 4 [Source:HGNC Symbol;Acc:HGNC:30267]	1109.41	0.15408	0.138119	1.11556	0.264609	1	1.11271
ENSG00000131471	AOC3	amine oxidase copper containing 3 [Source:HGNC Symbol;Acc:HGNC:550]	19.8814	-0.118028	0.504323	-0.234032	0.81496	1	-1.08525
ENSG00000131503	ANKHD1	ankyrin repeat and KH domain containing 1 [Source:HGNC Symbol;Acc:HGNC:24714]	4048.15	0.0489526	0.0721823	0.67818	0.497658	1	1.03451
ENSG00000131507	NDFIP1	Nedd4 family interacting protein 1 [Source:HGNC Symbol;Acc:HGNC:17592]	4083.48	-0.0391098	0.0672798	-0.581301	0.561037	1	-1.02748
ENSG00000131558	EXOC4	exocyst complex component 4 [Source:HGNC Symbol;Acc:HGNC:30389]	3580.41	-0.0216166	0.0895084	-0.241504	0.809165	1	-1.0151
ENSG00000131620	ANO1	anoctamin 1 [Source:HGNC Symbol;Acc:HGNC:21625]	17.0214	-0.27356	0.704013	-0.388572	0.697592	1	-1.20879
ENSG00000131653	TRAF7	TNF receptor associated factor 7 [Source:HGNC Symbol;Acc:HGNC:20456]	6975.04	0.00738664	0.119963	0.0615745	0.950902	1	1.00513
ENSG00000131697	NPHP4	nephrocystin 4 [Source:HGNC Symbol;Acc:HGNC:19104]	596.858	-0.0463845	0.112578	-0.412021	0.680324	1	-1.03267
ENSG00000131711	MAP1B	microtubule associated protein 1B [Source:HGNC Symbol;Acc:HGNC:6836]	238.334	0.0351046	0.445823	0.0787412	0.937239	1	1.02463
ENSG00000131732	ZCCHC9	zinc finger CCHC-type containing 9 [Source:HGNC Symbol;Acc:HGNC:25424]	703.893	-0.0321959	0.117204	-0.274699	0.783547	1	-1.02257
ENSG00000131746	TNS4	tensin 4 [Source:HGNC Symbol;Acc:HGNC:24352]	13871.5	-0.0237459	0.239265	-0.0992455	0.920943	1	-1.0166
ENSG00000131771	PPP1R1B	protein phosphatase 1 regulatory inhibitor subunit 1B [Source:HGNC Symbol;Acc:HGNC:9287]	1.29679	2.76228	1.32307	2.08778	0.0368175	1	6.7847
ENSG00000131788	PIAS3	protein inhibitor of activated STAT 3 [Source:HGNC Symbol;Acc:HGNC:16861]	3743.49	0.0704982	0.115069	0.612659	0.540102	1	1.05008
ENSG00000131873	CHSY1	chondroitin sulfate synthase 1 [Source:HGNC Symbol;Acc:HGNC:17198]	1273.84	-0.00765334	0.102247	-0.0748518	0.940333	1	-1.00532
ENSG00000131910	NR0B2	nuclear receptor subfamily 0 group B member 2 [Source:HGNC Symbol;Acc:HGNC:7961]	1.29009	2.31094	1.56402	1.47756	0.139526	1	4.96206
ENSG00000131969	ABHD12B	abhydrolase domain containing 12B [Source:HGNC Symbol;Acc:HGNC:19837]	47.4448	-0.0544914	0.406164	-0.134161	0.893275	1	-1.03849
ENSG00000132000	PODNL1	podocan like 1 [Source:HGNC Symbol;Acc:HGNC:26275]	57.5486	-0.119661	0.421162	-0.284121	0.776318	1	-1.08648
ENSG00000132003	ZSWIM4	zinc finger SWIM-type containing 4 [Source:HGNC Symbol;Acc:HGNC:25704]	300.562	0.0717067	0.174673	0.410519	0.681425	1	1.05096
ENSG00000132005	RFX1	regulatory factor X1 [Source:HGNC Symbol;Acc:HGNC:9982]	730.777	0.0488946	0.148354	0.329581	0.741717	1	1.03447
ENSG00000132017	DCAF15	DDB1 and CUL4 associated factor 15 [Source:HGNC Symbol;Acc:HGNC:25095]	1000.99	-0.0320268	0.14285	-0.224199	0.822602	1	-1.02245
ENSG00000132109	TRIM21	tripartite motif containing 21 [Source:HGNC Symbol;Acc:HGNC:11312]	225.686	-0.0283108	0.155866	-0.181635	0.855869	1	-1.01982
ENSG00000132141	CCT6B	chaperonin containing TCP1 subunit 6B [Source:HGNC Symbol;Acc:HGNC:1621]	46.1893	-0.0343171	0.374843	-0.0915505	0.927055	1	-1.02407
ENSG00000132164	SLC6A11	solute carrier family 6 member 11 [Source:HGNC Symbol;Acc:HGNC:11044]	23.3912	2.26275	1.02224	2.21351	0.0268622	1	4.79907
ENSG00000132170	PPARG	peroxisome proliferator activated receptor gamma [Source:HGNC Symbol;Acc:HGNC:9236]	234.237	0.473597	0.717506	0.660061	0.509215	1	1.38857
ENSG00000132256	TRIM5	tripartite motif containing 5 [Source:HGNC Symbol;Acc:HGNC:16276]	516.687	-0.0156836	0.134249	-0.116825	0.906999	1	-1.01093
ENSG00000132286	TIMM10B	translocase of inner mitochondrial membrane 10B [Source:HGNC Symbol;Acc:HGNC:4022]	600.513	-0.0377875	0.135038	-0.279829	0.779609	1	-1.02654
ENSG00000132313	MRPL35	mitochondrial ribosomal protein L35 [Source:HGNC Symbol;Acc:HGNC:14489]	1681.04	0.0406424	0.162712	0.249781	0.802757	1	1.02857
ENSG00000132334	PTPRE	protein tyrosine phosphatase receptor type E [Source:HGNC Symbol;Acc:HGNC:9669]	1011.63	0.165498	0.198424	0.834062	0.404246	1	1.12155
ENSG00000132341	RAN	RAN, member RAS oncogene family [Source:HGNC Symbol;Acc:HGNC:9846]	17968.1	-0.0452818	0.120133	-0.37693	0.706226	1	-1.03188
ENSG00000132356	PRKAA1	protein kinase AMP-activated catalytic subunit alpha 1 [Source:HGNC Symbol;Acc:HGNC:9376]	2083.58	0.0523058	0.206476	0.253327	0.800016	1	1.03692
ENSG00000132357	CARD6	caspase recruitment domain family member 6 [Source:HGNC Symbol;Acc:HGNC:16394]	316.77	-0.031805	0.180457	-0.176246	0.8601	1	-1.02229
ENSG00000132359	RAP1GAP2	RAP1 GTPase activating protein 2 [Source:HGNC Symbol;Acc:HGNC:29176]	1067.55	-0.0898684	0.160889	-0.558572	0.576454	1	-1.06427
ENSG00000132383	RPA1	replication protein A1 [Source:HGNC Symbol;Acc:HGNC:10289]	3933.82	-0.0581849	0.0810618	-0.717784	0.47289	1	-1.04116
ENSG00000132388	UBE2G1	ubiquitin conjugating enzyme E2 G1 [Source:HGNC Symbol;Acc:HGNC:12482]	2423.56	0.0535511	0.114255	0.468698	0.639286	1	1.03782
ENSG00000132429	POPDC3	popeye domain containing 3 [Source:HGNC Symbol;Acc:HGNC:17649]	342.724	-0.0723339	0.0986804	-0.733012	0.463551	1	-1.05142
ENSG00000132437	DDC	dopa decarboxylase [Source:HGNC Symbol;Acc:HGNC:2719]	7.39796	-0.25844	0.660298	-0.391399	0.695502	1	-1.19618
ENSG00000132471	WBP2	WW domain binding protein 2 [Source:HGNC Symbol;Acc:HGNC:12738]	3626.53	0.033931	0.0717308	0.473032	0.63619	1	1.0238
ENSG00000132510	KDM6B	lysine demethylase 6B [Source:HGNC Symbol;Acc:HGNC:29012]	1224.76	0.0965628	0.190558	0.506737	0.612339	1	1.06922
ENSG00000132530	XAF1	XIAP associated factor 1 [Source:HGNC Symbol;Acc:HGNC:30932]	4.5844	1.03989	0.688367	1.51066	0.130875	1	2.05607
ENSG00000132535	DLG4	discs large MAGUK scaffold protein 4 [Source:HGNC Symbol;Acc:HGNC:2903]	257.687	0.140424	0.301279	0.466093	0.641149	1	1.10223
ENSG00000132554	RGS22	regulator of G protein signaling 22 [Source:HGNC Symbol;Acc:HGNC:24499]	26.0235	0	1.30922	0	1	1	-1
ENSG00000132591	ERAL1	Era like 12S mitochondrial rRNA chaperone 1 [Source:HGNC Symbol;Acc:HGNC:3424]	1651.02	-0.071531	0.110142	-0.649446	0.51605	1	-1.05083
ENSG00000132623	ANKEF1	ankyrin repeat and EF-hand domain containing 1 [Source:HGNC Symbol;Acc:HGNC:15803]	712.193	-0.00513092	0.131511	-0.0390151	0.968878	1	-1.00356
ENSG00000132669	RIN2	Ras and Rab interactor 2 [Source:HGNC Symbol;Acc:HGNC:18750]	1549.23	0.0235254	0.353772	0.0664987	0.946981	1	1.01644
ENSG00000132702	HAPLN2	hyaluronan and proteoglycan link protein 2 [Source:HGNC Symbol;Acc:HGNC:17410]	3.32377	-0.0895369	0.774174	-0.115655	0.907926	1	-1.06403
ENSG00000132704	FCRL2	Fc receptor like 2 [Source:HGNC Symbol;Acc:HGNC:14875]	3.93257	0.31786	0.566629	0.560966	0.574821	1	1.24648
ENSG00000132718	SYT11	synaptotagmin 11 [Source:HGNC Symbol;Acc:HGNC:19239]	7.02934	0.104205	0.406053	0.256629	0.797465	1	1.0749
ENSG00000132763	MMACHC	metabolism of cobalamin associated C [Source:HGNC Symbol;Acc:HGNC:24525]	404.243	-0.230828	0.169507	-1.36176	0.173274	1	-1.17351
ENSG00000132768	DPH2	diphthamide biosynthesis 2 [Source:HGNC Symbol;Acc:HGNC:3004]	1097.76	-0.105989	0.115343	-0.918904	0.358146	1	-1.07623
ENSG00000132781	MUTYH	mutY DNA glycosylase [Source:HGNC Symbol;Acc:HGNC:7527]	295.41	-0.136073	0.145362	-0.936101	0.349221	1	-1.09891
ENSG00000132821	VSTM2L	V-set and transmembrane domain containing 2 like [Source:HGNC Symbol;Acc:HGNC:16096]	614.552	-0.0975565	0.142642	-0.683925	0.494023	1	-1.06996
ENSG00000132825	PPP1R3D	protein phosphatase 1 regulatory subunit 3D [Source:HGNC Symbol;Acc:HGNC:9294]	673.746	-0.0396278	0.128242	-0.309008	0.757316	1	-1.02785
ENSG00000132837	DMGDH	dimethylglycine dehydrogenase [Source:HGNC Symbol;Acc:HGNC:24475]	3.88205	0.246302	1.01207	0.243365	0.807723	1	1.18616
ENSG00000132842	AP3B1	adaptor related protein complex 3 subunit beta 1 [Source:HGNC Symbol;Acc:HGNC:566]	2440.87	0.0283326	0.0768624	0.368614	0.712415	1	1.01983
ENSG00000132846	ZBED3	zinc finger BED-type containing 3 [Source:HGNC Symbol;Acc:HGNC:20711]	460.082	0.218282	0.276147	0.790456	0.429262	1	1.16335
ENSG00000132881	CPLANE2	ciliogenesis and planar polarity effector 2 [Source:HGNC Symbol;Acc:HGNC:28127]	122.353	0.0211532	0.190208	0.111211	0.911449	1	1.01477
ENSG00000132915	PDE6A	phosphodiesterase 6A [Source:HGNC Symbol;Acc:HGNC:8785]	93.915	0.195061	0.222614	0.87623	0.380905	1	1.14477
ENSG00000132932	ATP8A2	ATPase phospholipid transporting 8A2 [Source:HGNC Symbol;Acc:HGNC:13533]	7.64655	-1.67612	0.973733	-1.72134	0.0851893	1	-3.19568
ENSG00000133048	CHI3L1	chitinase 3 like 1 [Source:HGNC Symbol;Acc:HGNC:1932]	137.908	0.166506	0.821447	0.202699	0.83937	1	1.12234
ENSG00000133065	SLC41A1	solute carrier family 41 member 1 [Source:HGNC Symbol;Acc:HGNC:19429]	1904.6	0.0101414	0.146359	0.0692914	0.944758	1	1.00705
ENSG00000133101	CCNA1	cyclin A1 [Source:HGNC Symbol;Acc:HGNC:1577]	727.166	-0.0044549	0.267885	-0.0166299	0.986732	1	-1.00309
ENSG00000133103	COG6	component of oligomeric golgi complex 6 [Source:HGNC Symbol;Acc:HGNC:18621]	900.502	-0.195784	0.175677	-1.11446	0.265083	1	-1.14535
ENSG00000133121	STARD13	StAR related lipid transfer domain containing 13 [Source:HGNC Symbol;Acc:HGNC:19164]	477.603	0.0206193	0.218903	0.0941941	0.924955	1	1.01439
ENSG00000133135	RNF128	ring finger protein 128 [Source:HGNC Symbol;Acc:HGNC:21153]	42.0689	-0.143984	0.470503	-0.306021	0.759588	1	-1.10495
ENSG00000133138	TBC1D8B	TBC1 domain family member 8B [Source:HGNC Symbol;Acc:HGNC:24715]	2113.58	0.0270176	0.225249	0.119946	0.904526	1	1.0189
ENSG00000133169	BEX1	brain expressed X-linked 1 [Source:HGNC Symbol;Acc:HGNC:1036]	11.7856	0.0354304	0.368838	0.0960595	0.923473	1	1.02486
ENSG00000133193	FAM104A	family with sequence similarity 104 member A [Source:HGNC Symbol;Acc:HGNC:25918]	1147.58	-0.0373477	0.115332	-0.323829	0.746068	1	-1.02623
ENSG00000133195	SLC39A11	solute carrier family 39 member 11 [Source:HGNC Symbol;Acc:HGNC:14463]	863.208	0.0348672	0.138304	0.252106	0.800959	1	1.02446
ENSG00000133247	KMT5C	lysine methyltransferase 5C [Source:HGNC Symbol;Acc:HGNC:28405]	564.409	0.0927553	0.170155	0.545123	0.585669	1	1.0664
ENSG00000133275	CSNK1G2	casein kinase 1 gamma 2 [Source:HGNC Symbol;Acc:HGNC:2455]	2998.7	-0.0368331	0.107449	-0.342796	0.731752	1	-1.02586
ENSG00000133302	SLF1	SMC5-SMC6 complex localization factor 1 [Source:HGNC Symbol;Acc:HGNC:25408]	415.461	0.114637	0.271494	0.422246	0.672845	1	1.0827
ENSG00000133318	RTN3	reticulon 3 [Source:HGNC Symbol;Acc:HGNC:10469]	4900.33	-0.0186271	0.0968266	-0.192376	0.847447	1	-1.013
ENSG00000133321	PLAAT4	phospholipase A and acyltransferase 4 [Source:HGNC Symbol;Acc:HGNC:9869]	31.215	-0.0303849	0.535754	-0.0567143	0.954773	1	-1.02128
ENSG00000133422	MORC2	MORC family CW-type zinc finger 2 [Source:HGNC Symbol;Acc:HGNC:23573]	1786.2	0.0603216	0.115864	0.520622	0.60263	1	1.0427
ENSG00000133477	FAM83F	family with sequence similarity 83 member F [Source:HGNC Symbol;Acc:HGNC:25148]	774.28	0.00291454	0.137036	0.0212684	0.983032	1	1.00202
ENSG00000133488	SEC14L4	SEC14 like lipid binding 4 [Source:HGNC Symbol;Acc:HGNC:20627]	9.77686	0.289062	0.431392	0.670069	0.502814	1	1.22185
ENSG00000133606	MKRN1	makorin ring finger protein 1 [Source:HGNC Symbol;Acc:HGNC:7112]	3719.63	0.0483971	0.149063	0.324675	0.745427	1	1.03412
ENSG00000133706	LARS1	leucyl-tRNA synthetase 1 [Source:HGNC Symbol;Acc:HGNC:6512]	4983.41	0.0227088	0.12846	0.176777	0.859683	1	1.01587
ENSG00000133710	SPINK5	serine peptidase inhibitor Kazal type 5 [Source:HGNC Symbol;Acc:HGNC:15464]	52.1327	1.30115	0.582643	2.23319	0.0255362	1	2.46426
ENSG00000133731	IMPA1	inositol monophosphatase 1 [Source:HGNC Symbol;Acc:HGNC:6050]	1266.98	0.0157171	0.192087	0.0818227	0.934788	1	1.01095
ENSG00000133773	CCDC59	coiled-coil domain containing 59 [Source:HGNC Symbol;Acc:HGNC:25005]	1189.65	-0.0206992	0.132902	-0.155748	0.876232	1	-1.01445
ENSG00000133812	SBF2	SET binding factor 2 [Source:HGNC Symbol;Acc:HGNC:2135]	1183.14	0.0139066	0.115018	0.120908	0.903764	1	1.00969
ENSG00000133818	RRAS2	RAS related 2 [Source:HGNC Symbol;Acc:HGNC:17271]	1940.19	0.0463511	0.0759567	0.610231	0.541709	1	1.03265
ENSG00000133835	HSD17B4	hydroxysteroid 17-beta dehydrogenase 4 [Source:HGNC Symbol;Acc:HGNC:5213]	3805.04	-0.0331787	0.0880211	-0.37694	0.706218	1	-1.02326
ENSG00000133874	RNF122	ring finger protein 122 [Source:HGNC Symbol;Acc:HGNC:21147]	56.76	-0.144505	0.202982	-0.711912	0.476519	1	-1.10535
ENSG00000133895	MEN1	menin 1 [Source:HGNC Symbol;Acc:HGNC:7010]	1690.26	0.0640529	0.0886838	0.722261	0.470134	1	1.0454
ENSG00000133943	DGLUCY	D-glutamate cyclase [Source:HGNC Symbol;Acc:HGNC:20498]	317.431	0.107794	0.271332	0.397277	0.691163	1	1.07758
ENSG00000133958	UNC79	unc-79 homolog, NALCN channel complex subunit [Source:HGNC Symbol;Acc:HGNC:19966]	6.93436	-0.469338	0.583574	-0.804248	0.421254	1	-1.38447
ENSG00000133962	CATSPERB	cation channel sperm associated auxiliary subunit beta [Source:HGNC Symbol;Acc:HGNC:20500]	5.89038	1.57763	1.20114	1.31344	0.189036	1	2.98478
ENSG00000134014	ELP3	elongator acetyltransferase complex subunit 3 [Source:HGNC Symbol;Acc:HGNC:20696]	1190.93	0.00999686	0.0888406	0.112526	0.910406	1	1.00695
ENSG00000134020	PEBP4	phosphatidylethanolamine binding protein 4 [Source:HGNC Symbol;Acc:HGNC:28319]	2.56684	-0.899407	1.14745	-0.783829	0.43314	1	-1.8653
ENSG00000134042	MRO	maestro [Source:HGNC Symbol;Acc:HGNC:24121]	11.6285	0.240602	0.434927	0.553201	0.580126	1	1.18149
ENSG00000134049	IER3IP1	immediate early response 3 interacting protein 1 [Source:HGNC Symbol;Acc:HGNC:18550]	1422.01	0.140558	0.138966	1.01146	0.311796	1	1.10233
ENSG00000134058	CDK7	cyclin dependent kinase 7 [Source:HGNC Symbol;Acc:HGNC:1778]	652.672	-0.136797	0.860253	-0.159019	0.873654	1	-1.09946
ENSG00000134072	CAMK1	calcium/calmodulin dependent protein kinase I [Source:HGNC Symbol;Acc:HGNC:1459]	138.68	-0.0258626	0.220713	-0.117178	0.906719	1	-1.01809
ENSG00000134107	BHLHE40	basic helix-loop-helix family member e40 [Source:HGNC Symbol;Acc:HGNC:1046]	2871.89	0.0394304	0.359757	0.109603	0.912724	1	1.02771
ENSG00000134108	ARL8B	ADP ribosylation factor like GTPase 8B [Source:HGNC Symbol;Acc:HGNC:25564]	1811.75	-0.0575169	0.169183	-0.339968	0.733881	1	-1.04067
ENSG00000134146	DPH6	diphthamine biosynthesis 6 [Source:HGNC Symbol;Acc:HGNC:30543]	229.939	-0.0621691	0.200175	-0.310574	0.756125	1	-1.04403
ENSG00000134198	TSPAN2	tetraspanin 2 [Source:HGNC Symbol;Acc:HGNC:20659]	1.67777	1.16038	1.28212	0.905049	0.36544	1	2.23516
ENSG00000134245	WNT2B	Wnt family member 2B [Source:HGNC Symbol;Acc:HGNC:12781]	56.0546	0.32512	0.338222	0.961263	0.33642	1	1.25277
ENSG00000134255	CEPT1	choline/ethanolamine phosphotransferase 1 [Source:HGNC Symbol;Acc:HGNC:24289]	1142.88	-0.033065	0.0983764	-0.336107	0.73679	1	-1.02318
ENSG00000134265	NAPG	NSF attachment protein gamma [Source:HGNC Symbol;Acc:HGNC:7642]	958.735	0.0702958	0.09406	0.74735	0.454852	1	1.04993
ENSG00000134287	ARF3	ADP ribosylation factor 3 [Source:HGNC Symbol;Acc:HGNC:654]	10911.7	0.0200957	0.144248	0.139314	0.889202	1	1.01403
ENSG00000134308	YWHAQ	tyrosine 3-monooxygenase/tryptophan 5-monooxygenase activation protein theta [Source:HGNC Symbol;Acc:HGNC:12854]	13682.7	-0.00532028	0.0725687	-0.0733136	0.941557	1	-1.00369
ENSG00000134326	CMPK2	cytidine/uridine monophosphate kinase 2 [Source:HGNC Symbol;Acc:HGNC:27015]	30.3005	0.458362	0.44494	1.03017	0.302931	1	1.37398
ENSG00000134363	FST	follistatin [Source:HGNC Symbol;Acc:HGNC:3971]	94.6147	-0.0821315	0.382584	-0.214676	0.83002	1	-1.05858
ENSG00000134440	NARS1	asparaginyl-tRNA synthetase 1 [Source:HGNC Symbol;Acc:HGNC:7643]	5380.2	0.118622	0.151313	0.783951	0.433069	1	1.0857
ENSG00000134444	RELCH	RAB11 binding and LisH domain, coiled-coil and HEAT repeat containing [Source:HGNC Symbol;Acc:HGNC:29289]	714.174	0.120723	0.182471	0.6616	0.508227	1	1.08728
ENSG00000134452	FBH1	F-box DNA helicase 1 [Source:HGNC Symbol;Acc:HGNC:13620]	2086.19	0.0366456	0.0930279	0.39392	0.69364	1	1.02573
ENSG00000134453	RBM17	RNA binding motif protein 17 [Source:HGNC Symbol;Acc:HGNC:16944]	2657.19	-0.0863859	0.107278	-0.805256	0.420672	1	-1.06171
ENSG00000134490	TMEM241	transmembrane protein 241 [Source:HGNC Symbol;Acc:HGNC:31723]	426.336	0.134831	0.113279	1.19026	0.233946	1	1.09796
ENSG00000134531	EMP1	epithelial membrane protein 1 [Source:HGNC Symbol;Acc:HGNC:3333]	6353.23	0.110005	0.283059	0.388629	0.697551	1	1.07923
ENSG00000134533	RERG	RAS like estrogen regulated growth inhibitor [Source:HGNC Symbol;Acc:HGNC:15980]	339.044	0.388163	0.66404	0.584547	0.558852	1	1.30873
ENSG00000134539	KLRD1	killer cell lectin like receptor D1 [Source:HGNC Symbol;Acc:HGNC:6378]	26.9792	0.641784	0.333028	1.92712	0.0539652	1	1.56026
ENSG00000134569	LRP4	LDL receptor related protein 4 [Source:HGNC Symbol;Acc:HGNC:6696]	242.174	-0.284514	0.251574	-1.13094	0.258082	1	-1.218
ENSG00000134594	RAB33A	RAB33A, member RAS oncogene family [Source:HGNC Symbol;Acc:HGNC:9773]	3.52594	-0.438053	0.691914	-0.633103	0.526666	1	-1.35477
ENSG00000134627	PIWIL4	piwi like RNA-mediated gene silencing 4 [Source:HGNC Symbol;Acc:HGNC:18444]	11.3021	0.733254	0.652313	1.12408	0.260978	1	1.66238
ENSG00000134644	PUM1	pumilio RNA binding family member 1 [Source:HGNC Symbol;Acc:HGNC:14957]	3400.53	0.183348	0.173243	1.05833	0.289906	1	1.13552
ENSG00000134698	AGO4	argonaute RISC component 4 [Source:HGNC Symbol;Acc:HGNC:18424]	540.82	-0.0619693	0.254565	-0.243433	0.80767	1	-1.04389
ENSG00000134717	BTF3L4	basic transcription factor 3 like 4 [Source:HGNC Symbol;Acc:HGNC:30547]	1643.09	0.0453279	0.0971591	0.466533	0.640834	1	1.03192
ENSG00000134744	TUT4	terminal uridylyl transferase 4 [Source:HGNC Symbol;Acc:HGNC:28981]	1698.44	0.0753771	0.14266	0.528367	0.597245	1	1.05364
ENSG00000134757	DSG3	desmoglein 3 [Source:HGNC Symbol;Acc:HGNC:3050]	4863.77	-0.00538598	0.239285	-0.0225086	0.982042	1	-1.00374
ENSG00000134775	FHOD3	formin homology 2 domain containing 3 [Source:HGNC Symbol;Acc:HGNC:26178]	1269.17	0.0393231	0.174692	0.225099	0.821902	1	1.02763
ENSG00000134853	PDGFRA	platelet derived growth factor receptor alpha [Source:HGNC Symbol;Acc:HGNC:8803]	2.68085	-1.26347	1.07581	-1.17444	0.240219	1	-2.40072
ENSG00000134864	GGACT	gamma-glutamylamine cyclotransferase [Source:HGNC Symbol;Acc:HGNC:25100]	72.9022	0.116263	0.345721	0.336292	0.736651	1	1.08392
ENSG00000134874	DZIP1	DAZ interacting zinc finger protein 1 [Source:HGNC Symbol;Acc:HGNC:20908]	1025.92	-0.0157269	0.154961	-0.101489	0.919162	1	-1.01096
ENSG00000134900	TPP2	tripeptidyl peptidase 2 [Source:HGNC Symbol;Acc:HGNC:12016]	1477.84	-0.0491868	0.12143	-0.405064	0.685431	1	-1.03468
ENSG00000134905	CARS2	cysteinyl-tRNA synthetase 2, mitochondrial [Source:HGNC Symbol;Acc:HGNC:25695]	1804.92	-0.0792642	0.0875239	-0.90563	0.365132	1	-1.05648
ENSG00000134917	ADAMTS8	ADAM metallopeptidase with thrombospondin type 1 motif 8 [Source:HGNC Symbol;Acc:HGNC:224]	1.24093	0.0298628	0.985694	0.0302963	0.975831	1	1.02092
ENSG00000134940	ACRV1	acrosomal vesicle protein 1 [Source:HGNC Symbol;Acc:HGNC:127]	3.10755	0.35597	0.88212	0.403539	0.686552	1	1.27985
ENSG00000134954	ETS1	ETS proto-oncogene 1, transcription factor [Source:HGNC Symbol;Acc:HGNC:3488]	453.778	0.0493051	0.176212	0.279805	0.779627	1	1.03477
ENSG00000134955	SLC37A2	solute carrier family 37 member 2 [Source:HGNC Symbol;Acc:HGNC:20644]	2931.34	-0.039289	0.137108	-0.286555	0.774453	1	-1.02761
ENSG00000135046	ANXA1	annexin A1 [Source:HGNC Symbol;Acc:HGNC:533]	8903.79	-0.0247909	0.216305	-0.114611	0.908754	1	-1.01733
ENSG00000135048	CEMIP2	cell migration inducing hyaluronidase 2 [Source:HGNC Symbol;Acc:HGNC:11869]	1062.05	0.0625234	0.133455	0.468499	0.639428	1	1.04429
ENSG00000135069	PSAT1	phosphoserine aminotransferase 1 [Source:HGNC Symbol;Acc:HGNC:19129]	3499.34	0.134454	0.33776	0.398075	0.690575	1	1.09768
ENSG00000135077	HAVCR2	hepatitis A virus cellular receptor 2 [Source:HGNC Symbol;Acc:HGNC:18437]	4.4251	0.612523	0.601251	1.01875	0.308322	1	1.52893
ENSG00000135100	HNF1A	HNF1 homeobox A [Source:HGNC Symbol;Acc:HGNC:11621]	4.89483	1.26718	0.646258	1.9608	0.0499019	1	2.40691
ENSG00000135108	FBXO21	F-box protein 21 [Source:HGNC Symbol;Acc:HGNC:13592]	2405.67	0.0348232	0.149281	0.233273	0.815549	1	1.02443
ENSG00000135245	HILPDA	hypoxia inducible lipid droplet associated [Source:HGNC Symbol;Acc:HGNC:28859]	659.561	-0.148335	0.228331	-0.649649	0.515919	1	-1.10829
ENSG00000135316	SYNCRIP	synaptotagmin binding cytoplasmic RNA interacting protein [Source:HGNC Symbol;Acc:HGNC:16918]	10858.9	0.0327612	0.127841	0.256265	0.797746	1	1.02297
ENSG00000135318	NT5E	5'-nucleotidase ecto [Source:HGNC Symbol;Acc:HGNC:8021]	4632.29	-0.00797505	0.21796	-0.0365896	0.970812	1	-1.00554
ENSG00000135338	LCA5	lebercilin LCA5 [Source:HGNC Symbol;Acc:HGNC:31923]	118.305	0.0599259	0.202228	0.296328	0.76698	1	1.04241
ENSG00000135362	PRR5L	proline rich 5 like [Source:HGNC Symbol;Acc:HGNC:25878]	42.8599	0.575968	0.525718	1.09558	0.273261	1	1.49068
ENSG00000135373	EHF	ETS homologous factor [Source:HGNC Symbol;Acc:HGNC:3246]	641.986	-0.0987629	0.563081	-0.175397	0.860767	1	-1.07085
ENSG00000135374	ELF5	E74 like ETS transcription factor 5 [Source:HGNC Symbol;Acc:HGNC:3320]	31.925	0	1.31	0	1	1	-1
ENSG00000135407	AVIL	advillin [Source:HGNC Symbol;Acc:HGNC:14188]	36.6743	0.252137	0.408759	0.616835	0.537344	1	1.19097
ENSG00000135409	AMHR2	anti-Mullerian hormone receptor type 2 [Source:HGNC Symbol;Acc:HGNC:465]	0.988822	0.618292	1.65064	0.374577	0.707975	1	1.53506
ENSG00000135423	GLS2	glutaminase 2 [Source:HGNC Symbol;Acc:HGNC:29570]	280.001	-0.0789945	0.207738	-0.380261	0.703752	1	-1.05628
ENSG00000135424	ITGA7	integrin subunit alpha 7 [Source:HGNC Symbol;Acc:HGNC:6143]	43.2005	0.231695	0.402498	0.575642	0.564857	1	1.17421
ENSG00000135426	TESPA1	thymocyte expressed, positive selection associated 1 [Source:HGNC Symbol;Acc:HGNC:29109]	2.05635	0.0248715	0.844403	0.0294545	0.976502	1	1.01739
ENSG00000135436	FAM186B	family with sequence similarity 186 member B [Source:HGNC Symbol;Acc:HGNC:25296]	14.5769	0.275906	0.366194	0.753442	0.451185	1	1.21075
ENSG00000135451	TROAP	trophinin associated protein [Source:HGNC Symbol;Acc:HGNC:12327]	1148.16	-0.0140776	0.301781	-0.0466484	0.962793	1	-1.00981
ENSG00000135472	FAIM2	Fas apoptotic inhibitory molecule 2 [Source:HGNC Symbol;Acc:HGNC:17067]	1.96344	0	1.87828	0	1	1	-1
ENSG00000135477	KRT87P	keratin 87 pseudogene [Source:HGNC Symbol;Acc:HGNC:30198]	120.792	-0.910903	0.462753	-1.96844	0.049017	1	-1.88022
ENSG00000135480	KRT7	keratin 7 [Source:HGNC Symbol;Acc:HGNC:6445]	31247.9	-0.0155214	0.213744	-0.0726168	0.942111	1	-1.01082
ENSG00000135519	KCNH3	potassium voltage-gated channel subfamily H member 3 [Source:HGNC Symbol;Acc:HGNC:6252]	25.8187	1.04542	0.802136	1.3033	0.192473	1	2.06397
ENSG00000135525	MAP7	microtubule associated protein 7 [Source:HGNC Symbol;Acc:HGNC:6869]	2330.41	0.0225394	0.164472	0.137041	0.890998	1	1.01575
ENSG00000135537	AFG1L	AFG1 like ATPase [Source:HGNC Symbol;Acc:HGNC:16411]	240.785	-0.113379	0.223017	-0.508387	0.611182	1	-1.08176
ENSG00000135540	NHSL1	NHS like 1 [Source:HGNC Symbol;Acc:HGNC:21021]	671.594	0.133392	0.183658	0.726311	0.467648	1	1.09687
ENSG00000135549	PKIB	cAMP-dependent protein kinase inhibitor beta [Source:HGNC Symbol;Acc:HGNC:9018]	1368.1	0.396058	0.327366	1.20983	0.226343	1	1.31591
ENSG00000135587	SMPD2	sphingomyelin phosphodiesterase 2 [Source:HGNC Symbol;Acc:HGNC:11121]	547.836	0.0140155	0.161679	0.0866872	0.93092	1	1.00976
ENSG00000135632	SMYD5	SMYD family member 5 [Source:HGNC Symbol;Acc:HGNC:16258]	1194.96	0.00295907	0.10272	0.0288072	0.977018	1	1.00205
ENSG00000135636	DYSF	dysferlin [Source:HGNC Symbol;Acc:HGNC:3097]	127.025	-0.0267962	0.341695	-0.0784213	0.937493	1	-1.01875
ENSG00000135655	USP15	ubiquitin specific peptidase 15 [Source:HGNC Symbol;Acc:HGNC:12613]	1823.54	0.0273956	0.101222	0.270649	0.786661	1	1.01917
ENSG00000135709	KIAA0513	KIAA0513 [Source:HGNC Symbol;Acc:HGNC:29058]	736.953	0.0654968	0.261775	0.250203	0.80243	1	1.04645
ENSG00000135720	DYNC1LI2	dynein cytoplasmic 1 light intermediate chain 2 [Source:HGNC Symbol;Acc:HGNC:2966]	3396.47	0.0968833	0.126393	0.766522	0.443366	1	1.06946
ENSG00000135740	SLC9A5	solute carrier family 9 member A5 [Source:HGNC Symbol;Acc:HGNC:11078]	63.8205	-0.114417	0.29255	-0.391101	0.695722	1	-1.08254
ENSG00000135744	AGT	angiotensinogen [Source:HGNC Symbol;Acc:HGNC:333]	4.95591	-0.207081	0.927411	-0.223289	0.82331	1	-1.15435
ENSG00000135747	ZNF670-ZNF695	ZNF670-ZNF695 readthrough (NMD candidate) [Source:HGNC Symbol;Acc:HGNC:49200]	24.297	-0.445249	0.322038	-1.3826	0.166789	1	-1.36155
ENSG00000135773	CAPN9	calpain 9 [Source:HGNC Symbol;Acc:HGNC:1486]	129.908	0.382692	1.30201	0.293925	0.768815	1	1.30377
ENSG00000135778	NTPCR	nucleoside-triphosphatase, cancer-related [Source:HGNC Symbol;Acc:HGNC:28204]	2065.75	-0.041061	0.124932	-0.328668	0.742407	1	-1.02887
ENSG00000135823	STX6	syntaxin 6 [Source:HGNC Symbol;Acc:HGNC:11441]	3715.52	0.0394745	0.0740702	0.532933	0.59408	1	1.02774
ENSG00000135828	RNASEL	ribonuclease L [Source:HGNC Symbol;Acc:HGNC:10050]	311.42	-0.0127912	0.176636	-0.0724154	0.942271	1	-1.00891
ENSG00000135835	KIAA1614	KIAA1614 [Source:HGNC Symbol;Acc:HGNC:29327]	98.5696	0.0992658	0.402956	0.246344	0.805416	1	1.07123
ENSG00000135842	NIBAN1	niban apoptosis regulator 1 [Source:HGNC Symbol;Acc:HGNC:16784]	28.5419	0.381739	0.662377	0.576317	0.564401	1	1.30291
ENSG00000135862	LAMC1	laminin subunit gamma 1 [Source:HGNC Symbol;Acc:HGNC:6492]	11047.1	0.0835182	0.196646	0.424713	0.671046	1	1.0596
ENSG00000135899	SP110	SP110 nuclear body protein [Source:HGNC Symbol;Acc:HGNC:5401]	521.034	0.0235105	0.147435	0.159464	0.873303	1	1.01643
ENSG00000135900	MRPL44	mitochondrial ribosomal protein L44 [Source:HGNC Symbol;Acc:HGNC:16650]	1101.92	-0.0722698	0.0890586	-0.811485	0.417087	1	-1.05137
ENSG00000135912	TTLL4	tubulin tyrosine ligase like 4 [Source:HGNC Symbol;Acc:HGNC:28976]	818.709	-0.0385726	0.164209	-0.2349	0.814286	1	-1.0271
ENSG00000135916	ITM2C	integral membrane protein 2C [Source:HGNC Symbol;Acc:HGNC:6175]	862.734	0.0215348	0.185116	0.116331	0.90739	1	1.01504
ENSG00000135919	SERPINE2	serpin family E member 2 [Source:HGNC Symbol;Acc:HGNC:8951]	391.872	-0.0102169	0.232596	-0.0439257	0.964964	1	-1.00711
ENSG00000135926	TMBIM1	transmembrane BAX inhibitor motif containing 1 [Source:HGNC Symbol;Acc:HGNC:23410]	3774.34	-0.0559712	0.158685	-0.35272	0.724299	1	-1.03956
ENSG00000135929	CYP27A1	cytochrome P450 family 27 subfamily A member 1 [Source:HGNC Symbol;Acc:HGNC:2605]	8.81749	-0.12928	0.568762	-0.2273	0.82019	1	-1.09375
ENSG00000136003	ISCU	iron-sulfur cluster assembly enzyme [Source:HGNC Symbol;Acc:HGNC:29882]	2381.72	-0.0570896	0.106605	-0.535527	0.592286	1	-1.04036
ENSG00000136040	PLXNC1	plexin C1 [Source:HGNC Symbol;Acc:HGNC:9106]	47.9168	0.231287	0.402132	0.575152	0.565189	1	1.17388
ENSG00000136045	PWP1	PWP1 homolog, endonuclein [Source:HGNC Symbol;Acc:HGNC:17015]	2565.91	0.0735166	0.0725774	1.01294	0.311089	1	1.05228
ENSG00000136052	SLC41A2	solute carrier family 41 member 2 [Source:HGNC Symbol;Acc:HGNC:31045]	373.956	-0.0311901	0.383295	-0.0813736	0.935145	1	-1.02185
ENSG00000136099	PCDH8	protocadherin 8 [Source:HGNC Symbol;Acc:HGNC:8660]	20.3213	0	1.42075	0	1	1	-1
ENSG00000136146	MED4	mediator complex subunit 4 [Source:HGNC Symbol;Acc:HGNC:17903]	1194.48	-0.0448242	0.08349	-0.536881	0.59135	1	-1.03156
ENSG00000136147	PHF11	PHD finger protein 11 [Source:HGNC Symbol;Acc:HGNC:17024]	390.556	-0.088328	0.14595	-0.605195	0.54505	1	-1.06314
ENSG00000136158	SPRY2	sprouty RTK signaling antagonist 2 [Source:HGNC Symbol;Acc:HGNC:11270]	471.906	0.0816912	0.11696	0.698456	0.484892	1	1.05826
ENSG00000136160	EDNRB	endothelin receptor type B [Source:HGNC Symbol;Acc:HGNC:3180]	7.0546	-0.626834	0.457228	-1.37094	0.170392	1	-1.54417
ENSG00000136161	RCBTB2	RCC1 and BTB domain containing protein 2 [Source:HGNC Symbol;Acc:HGNC:1914]	146.651	-0.228602	0.260206	-0.878543	0.379649	1	-1.1717
ENSG00000136213	CHST12	carbohydrate sulfotransferase 12 [Source:HGNC Symbol;Acc:HGNC:17423]	702.626	0.070627	0.222889	0.31687	0.751342	1	1.05017
ENSG00000136231	IGF2BP3	insulin like growth factor 2 mRNA binding protein 3 [Source:HGNC Symbol;Acc:HGNC:28868]	1055.42	0.01905	0.201848	0.0943782	0.924809	1	1.01329
ENSG00000136238	RAC1	Rac family small GTPase 1 [Source:HGNC Symbol;Acc:HGNC:9801]	11369.5	-0.195577	0.144599	-1.35254	0.176201	1	-1.14518
ENSG00000136271	DDX56	DEAD-box helicase 56 [Source:HGNC Symbol;Acc:HGNC:18193]	2882.54	0.00237938	0.161196	0.0147608	0.988223	1	1.00165
ENSG00000136274	NACAD	NAC alpha domain containing [Source:HGNC Symbol;Acc:HGNC:22196]	3.93664	-0.410759	0.66242	-0.620089	0.535199	1	-1.32939
ENSG00000136279	DBNL	drebrin like [Source:HGNC Symbol;Acc:HGNC:2696]	2550.83	-0.110668	0.134074	-0.825429	0.409128	1	-1.07973
ENSG00000136305	CIDEB	cell death inducing DFFA like effector b [Source:HGNC Symbol;Acc:HGNC:1977]	152.138	-0.0339205	0.357144	-0.0949773	0.924333	1	-1.02379
ENSG00000136327	NKX2-8	NK2 homeobox 8 [Source:HGNC Symbol;Acc:HGNC:16364]	21.2058	-0.0515842	0.314043	-0.164258	0.869528	1	-1.0364
ENSG00000136378	ADAMTS7	ADAM metallopeptidase with thrombospondin type 1 motif 7 [Source:HGNC Symbol;Acc:HGNC:223]	296.95	0.105572	0.190002	0.555638	0.578458	1	1.07592
ENSG00000136379	ABHD17C	abhydrolase domain containing 17C, depalmitoylase [Source:HGNC Symbol;Acc:HGNC:26925]	1404.24	-0.0291884	0.181809	-0.160545	0.872452	1	-1.02044
ENSG00000136425	CIB2	calcium and integrin binding family member 2 [Source:HGNC Symbol;Acc:HGNC:24579]	8.39017	0.110793	0.577065	0.191995	0.847746	1	1.07982
ENSG00000136448	NMT1	N-myristoyltransferase 1 [Source:HGNC Symbol;Acc:HGNC:7857]	3586.11	0.0179175	0.166084	0.107882	0.914089	1	1.0125
ENSG00000136449	MYCBPAP	MYCBP associated protein [Source:HGNC Symbol;Acc:HGNC:19677]	4.72214	0.736006	0.954395	0.771175	0.440603	1	1.66556
ENSG00000136485	DCAF7	DDB1 and CUL4 associated factor 7 [Source:HGNC Symbol;Acc:HGNC:30915]	7091.38	0.0297377	0.117546	0.252987	0.800278	1	1.02083
ENSG00000136522	MRPL47	mitochondrial ribosomal protein L47 [Source:HGNC Symbol;Acc:HGNC:16652]	1363.23	0.0212756	0.194697	0.109275	0.912984	1	1.01486
ENSG00000136535	TBR1	T-box brain transcription factor 1 [Source:HGNC Symbol;Acc:HGNC:11590]	3.58736	0.85477	1.45656	0.586842	0.55731	1	1.80847
ENSG00000136542	GALNT5	polypeptide N-acetylgalactosaminyltransferase 5 [Source:HGNC Symbol;Acc:HGNC:4127]	7.55985	-0.106655	0.587962	-0.181397	0.856056	1	-1.07673
ENSG00000136560	TANK	TRAF family member associated NFKB activator [Source:HGNC Symbol;Acc:HGNC:11562]	1165.65	0.0299542	0.107506	0.278629	0.78053	1	1.02098
ENSG00000136630	HLX	H2.0 like homeobox [Source:HGNC Symbol;Acc:HGNC:4978]	21.7514	-0.180595	0.251231	-0.71884	0.472239	1	-1.13335
ENSG00000136717	BIN1	bridging integrator 1 [Source:HGNC Symbol;Acc:HGNC:1052]	753.565	0.0671618	0.176678	0.380136	0.703844	1	1.04765
ENSG00000136754	ABI1	abl interactor 1 [Source:HGNC Symbol;Acc:HGNC:11320]	1958.9	0.021816	0.140352	0.155438	0.876476	1	1.01524
ENSG00000136859	ANGPTL2	angiopoietin like 2 [Source:HGNC Symbol;Acc:HGNC:490]	1.68792	-1.47404	1.63031	-0.904147	0.365918	1	-2.77799
ENSG00000136867	SLC31A2	solute carrier family 31 member 2 [Source:HGNC Symbol;Acc:HGNC:11017]	159.763	-0.0950856	0.252666	-0.376329	0.706672	1	-1.06813
ENSG00000136869	TLR4	toll like receptor 4 [Source:HGNC Symbol;Acc:HGNC:11850]	22.588	0.0802706	0.375543	0.213745	0.830746	1	1.05722
ENSG00000136870	ZNF189	zinc finger protein 189 [Source:HGNC Symbol;Acc:HGNC:12980]	365.909	0.0864572	0.134363	0.643462	0.519924	1	1.06176
ENSG00000136883	KIF12	kinesin family member 12 [Source:HGNC Symbol;Acc:HGNC:21495]	331.093	1.38696	1.23484	1.12319	0.261356	1	2.61527
ENSG00000136891	TEX10	testis expressed 10 [Source:HGNC Symbol;Acc:HGNC:25988]	1592.59	-0.0562653	0.0819869	-0.686272	0.492541	1	-1.03977
ENSG00000136960	ENPP2	ectonucleotide pyrophosphatase/phosphodiesterase 2 [Source:HGNC Symbol;Acc:HGNC:3357]	4.50302	0.944401	0.587102	1.60858	0.107708	1	1.92439
ENSG00000136997	MYC	MYC proto-oncogene, bHLH transcription factor [Source:HGNC Symbol;Acc:HGNC:7553]	13500.3	-0.0146543	0.116627	-0.125651	0.900008	1	-1.01021
ENSG00000136999	CCN3	cellular communication network factor 3 [Source:HGNC Symbol;Acc:HGNC:7885]	30.0526	-0.24538	0.382274	-0.641894	0.520942	1	-1.1854
ENSG00000137033	IL33	interleukin 33 [Source:HGNC Symbol;Acc:HGNC:16028]	16.1918	-0.145823	0.619489	-0.235392	0.813905	1	-1.10636
ENSG00000137040	RANBP6	RAN binding protein 6 [Source:HGNC Symbol;Acc:HGNC:9851]	1119.41	0.0392723	0.17072	0.23004	0.818061	1	1.0276
ENSG00000137055	PLAA	phospholipase A2 activating protein [Source:HGNC Symbol;Acc:HGNC:9043]	2405.34	0.00066129	0.122194	0.00541181	0.995682	1	1.00046
ENSG00000137070	IL11RA	interleukin 11 receptor subunit alpha [Source:HGNC Symbol;Acc:HGNC:5967]	97.6535	-0.0646813	0.405121	-0.159659	0.873149	1	-1.04585
ENSG00000137075	RNF38	ring finger protein 38 [Source:HGNC Symbol;Acc:HGNC:18052]	888.366	-0.0154742	0.171595	-0.0901785	0.928145	1	-1.01078
ENSG00000137076	TLN1	talin 1 [Source:HGNC Symbol;Acc:HGNC:11845]	11813	0.0294116	0.170685	0.172315	0.86319	1	1.0206
ENSG00000137101	CD72	CD72 molecule [Source:HGNC Symbol;Acc:HGNC:1696]	17.2995	-0.0703124	0.594056	-0.11836	0.905783	1	-1.04994
ENSG00000137103	TMEM8B	transmembrane protein 8B [Source:HGNC Symbol;Acc:HGNC:21427]	336.213	-0.0914757	0.22313	-0.409966	0.681831	1	-1.06546
ENSG00000137177	KIF13A	kinesin family member 13A [Source:HGNC Symbol;Acc:HGNC:14566]	1224.34	0.0165001	0.142027	0.116176	0.907513	1	1.0115
ENSG00000137203	TFAP2A	transcription factor AP-2 alpha [Source:HGNC Symbol;Acc:HGNC:11742]	2634.34	0.037586	0.129142	0.291044	0.771018	1	1.02639
ENSG00000137218	FRS3	fibroblast growth factor receptor substrate 3 [Source:HGNC Symbol;Acc:HGNC:16970]	87.5052	0.0084098	0.199665	0.0421196	0.966403	1	1.00585
ENSG00000137269	LRRC1	leucine rich repeat containing 1 [Source:HGNC Symbol;Acc:HGNC:14307]	839.415	0.0837744	0.0673159	1.2445	0.213317	1	1.05979
ENSG00000137285	TUBB2B	tubulin beta 2B class IIb [Source:HGNC Symbol;Acc:HGNC:30829]	24.4458	0.210907	0.364826	0.578101	0.563196	1	1.15742
ENSG00000137310	TCF19	transcription factor 19 [Source:HGNC Symbol;Acc:HGNC:11629]	44.2606	0	1.4551	0	1	1	-1
ENSG00000137338	PGBD1	piggyBac transposable element derived 1 [Source:HGNC Symbol;Acc:HGNC:19398]	97.7698	-0.039899	0.155883	-0.255954	0.797986	1	-1.02804
ENSG00000137393	RNF144B	ring finger protein 144B [Source:HGNC Symbol;Acc:HGNC:21578]	1459.05	0.0595245	0.197917	0.300754	0.763602	1	1.04212
ENSG00000137411	VARS2	valyl-tRNA synthetase 2, mitochondrial [Source:HGNC Symbol;Acc:HGNC:21642]	289.889	-0.24433	0.306546	-0.797043	0.425426	1	-1.18454
ENSG00000137440	FGFBP1	fibroblast growth factor binding protein 1 [Source:HGNC Symbol;Acc:HGNC:19695]	2298.76	0.00168776	0.259422	0.00650584	0.994809	1	1.00117
ENSG00000137494	ANKRD42	ankyrin repeat domain 42 [Source:HGNC Symbol;Acc:HGNC:26752]	328.028	-0.110522	0.139018	-0.795021	0.426601	1	-1.07962
ENSG00000137513	NARS2	asparaginyl-tRNA synthetase 2, mitochondrial [Source:HGNC Symbol;Acc:HGNC:26274]	962.399	0.0426138	0.122001	0.349291	0.726871	1	1.02998
ENSG00000137571	SLCO5A1	solute carrier organic anion transporter family member 5A1 [Source:HGNC Symbol;Acc:HGNC:19046]	27.6345	-0.0769653	0.520093	-0.147984	0.882356	1	-1.0548
ENSG00000137574	TGS1	trimethylguanosine synthase 1 [Source:HGNC Symbol;Acc:HGNC:17843]	1340.27	0.000687188	0.10115	0.00679376	0.994579	1	1.00048
ENSG00000137691	CFAP300	cilia and flagella associated protein 300 [Source:HGNC Symbol;Acc:HGNC:28188]	122.429	0.0373607	0.208376	0.179294	0.857707	1	1.02623
ENSG00000137699	TRIM29	tripartite motif containing 29 [Source:HGNC Symbol;Acc:HGNC:17274]	4927.19	0.0129119	0.263234	0.049051	0.960879	1	1.00899
ENSG00000137700	SLC37A4	solute carrier family 37 member 4 [Source:HGNC Symbol;Acc:HGNC:4061]	699.773	0.0884198	0.178133	0.496371	0.619633	1	1.06321
ENSG00000137720	C11orf1	chromosome 11 open reading frame 1 [Source:HGNC Symbol;Acc:HGNC:1163]	286.871	-0.0846772	0.185787	-0.455776	0.648551	1	-1.06045
ENSG00000137726	FXYD6	FXYD domain containing ion transport regulator 6 [Source:HGNC Symbol;Acc:HGNC:4030]	19.2727	-1.31846	1.42656	-0.92422	0.355372	1	-2.494
ENSG00000137806	NDUFAF1	NADH:ubiquinone oxidoreductase complex assembly factor 1 [Source:HGNC Symbol;Acc:HGNC:18828]	480.496	0.00613204	0.125652	0.0488018	0.961077	1	1.00426
ENSG00000137819	PAQR5	progestin and adipoQ receptor family member 5 [Source:HGNC Symbol;Acc:HGNC:29645]	480.412	0.0107252	0.232136	0.046202	0.963149	1	1.00746
ENSG00000137824	RMDN3	regulator of microtubule dynamics 3 [Source:HGNC Symbol;Acc:HGNC:25550]	1137.24	0.085857	0.106628	0.805198	0.420705	1	1.06132
ENSG00000137831	UACA	uveal autoantigen with coiled-coil domains and ankyrin repeats [Source:HGNC Symbol;Acc:HGNC:15947]	1007.57	0.00835496	0.197475	0.0423089	0.966252	1	1.00581
ENSG00000137843	PAK6	p21 (RAC1) activated kinase 6 [Source:HGNC Symbol;Acc:HGNC:16061]	576.423	0.0356847	0.253958	0.140514	0.888254	1	1.02504
ENSG00000137845	ADAM10	ADAM metallopeptidase domain 10 [Source:HGNC Symbol;Acc:HGNC:188]	3356.71	0.00481859	0.247695	0.0194537	0.984479	1	1.00335
ENSG00000137857	DUOX1	dual oxidase 1 [Source:HGNC Symbol;Acc:HGNC:3062]	315.597	0.207952	0.256052	0.81215	0.416706	1	1.15505
ENSG00000137860	SLC28A2	solute carrier family 28 member 2 [Source:HGNC Symbol;Acc:HGNC:11002]	11.1926	-0.439983	0.619303	-0.710448	0.477426	1	-1.35659
ENSG00000137872	SEMA6D	semaphorin 6D [Source:HGNC Symbol;Acc:HGNC:16770]	6.2619	0	1.70947	0	1	1	-1
ENSG00000137875	BCL2L10	BCL2 like 10 [Source:HGNC Symbol;Acc:HGNC:993]	2.66609	-0.60166	1.3395	-0.449168	0.65331	1	-1.51746
ENSG00000137877	SPTBN5	spectrin beta, non-erythrocytic 5 [Source:HGNC Symbol;Acc:HGNC:15680]	10.6735	-0.26751	0.667233	-0.400924	0.688476	1	-1.20373
ENSG00000137878	GCOM1	GRINL1A complex locus 1 [Source:HGNC Symbol;Acc:HGNC:26424]	118.504	0.0328273	0.359071	0.0914227	0.927157	1	1.02301
ENSG00000137947	GTF2B	general transcription factor IIB [Source:HGNC Symbol;Acc:HGNC:4648]	502.866	-0.175031	0.085556	-2.04581	0.0407749	1	-1.12899
ENSG00000137959	IFI44L	interferon induced protein 44 like [Source:HGNC Symbol;Acc:HGNC:17817]	108.609	-0.227244	0.434146	-0.523428	0.600676	1	-1.1706
ENSG00000137965	IFI44	interferon induced protein 44 [Source:HGNC Symbol;Acc:HGNC:16938]	58.3832	-0.134361	0.340896	-0.394141	0.693477	1	-1.09761
ENSG00000137968	SLC44A5	solute carrier family 44 member 5 [Source:HGNC Symbol;Acc:HGNC:28524]	302.872	0.0100113	0.405985	0.0246593	0.980327	1	1.00696
ENSG00000137970	RPL7P9	ribosomal protein L7 pseudogene 9 [Source:HGNC Symbol;Acc:HGNC:37028]	5.75109	0.0854856	0.618577	0.138197	0.890085	1	1.06104
ENSG00000138101	DTNB	dystrobrevin beta [Source:HGNC Symbol;Acc:HGNC:3058]	660.214	-0.0595133	0.107402	-0.554115	0.5795	1	-1.04211
ENSG00000138109	CYP2C9	cytochrome P450 family 2 subfamily C member 9 [Source:HGNC Symbol;Acc:HGNC:2623]	1.87716	0.119869	0.938592	0.127712	0.898377	1	1.08664
ENSG00000138111	MFSD13A	major facilitator superfamily domain containing 13A [Source:HGNC Symbol;Acc:HGNC:26196]	213.476	-0.266642	0.225746	-1.18116	0.23754	1	-1.203
ENSG00000138134	STAMBPL1	STAM binding protein like 1 [Source:HGNC Symbol;Acc:HGNC:24105]	336.603	0.0317863	0.269057	0.118139	0.905957	1	1.02228
ENSG00000138152	BTBD16	BTB domain containing 16 [Source:HGNC Symbol;Acc:HGNC:26340]	2.30347	0.72539	0.809236	0.896389	0.370045	1	1.65335
ENSG00000138185	ENTPD1	ectonucleoside triphosphate diphosphohydrolase 1 [Source:HGNC Symbol;Acc:HGNC:3363]	781.513	0.0324096	0.0947467	0.342066	0.732302	1	1.02272
ENSG00000138193	PLCE1	phospholipase C epsilon 1 [Source:HGNC Symbol;Acc:HGNC:17175]	55.3772	-0.0173435	0.441105	-0.0393184	0.968637	1	-1.01209
ENSG00000138271	GPR87	G protein-coupled receptor 87 [Source:HGNC Symbol;Acc:HGNC:4538]	1348.09	-0.00091714	0.162275	-0.00565177	0.995491	1	-1.00064
ENSG00000138311	ZNF365	zinc finger protein 365 [Source:HGNC Symbol;Acc:HGNC:18194]	46.872	0.600705	0.459269	1.30796	0.190888	1	1.51646
ENSG00000138347	MYPN	myopalladin [Source:HGNC Symbol;Acc:HGNC:23246]	33.3316	-0.127347	0.442583	-0.287735	0.77355	1	-1.09228
ENSG00000138356	AOX1	aldehyde oxidase 1 [Source:HGNC Symbol;Acc:HGNC:553]	518.383	0.103258	0.249575	0.413737	0.679067	1	1.0742
ENSG00000138375	SMARCAL1	SWI/SNF related, matrix associated, actin dependent regulator of chromatin, subfamily a like 1 [Source:HGNC Symbol;Acc:HGNC:11102]	753.706	0.0658832	0.10536	0.625312	0.531766	1	1.04673
ENSG00000138381	ASNSD1	asparagine synthetase domain containing 1 [Source:HGNC Symbol;Acc:HGNC:24910]	1379.81	-0.0110778	0.113665	-0.0974602	0.922361	1	-1.00771
ENSG00000138400	MDH1B	malate dehydrogenase 1B [Source:HGNC Symbol;Acc:HGNC:17836]	19.024	0.338549	0.44949	0.753185	0.451339	1	1.26448
ENSG00000138430	OLA1	Obg like ATPase 1 [Source:HGNC Symbol;Acc:HGNC:28833]	5771.9	-0.0341517	0.091206	-0.374446	0.708072	1	-1.02395
ENSG00000138600	SPPL2A	signal peptide peptidase like 2A [Source:HGNC Symbol;Acc:HGNC:30227]	2740.02	0.103903	0.111781	0.929523	0.352618	1	1.07468
ENSG00000138604	GLCE	glucuronic acid epimerase [Source:HGNC Symbol;Acc:HGNC:17855]	787.243	0.0300548	0.127687	0.23538	0.813914	1	1.02105
ENSG00000138621	PPCDC	phosphopantothenoylcysteine decarboxylase [Source:HGNC Symbol;Acc:HGNC:28107]	212.834	0.0535762	0.199964	0.267929	0.788754	1	1.03783
ENSG00000138623	SEMA7A	semaphorin 7A (John Milton Hagen blood group) [Source:HGNC Symbol;Acc:HGNC:10741]	85.6231	-0.0828356	0.312864	-0.264765	0.79119	1	-1.0591
ENSG00000138640	FAM13A	family with sequence similarity 13 member A [Source:HGNC Symbol;Acc:HGNC:19367]	432.095	-0.0947027	0.226166	-0.418732	0.675412	1	-1.06785
ENSG00000138641	HERC3	HECT and RLD domain containing E3 ubiquitin protein ligase 3 [Source:HGNC Symbol;Acc:HGNC:4876]	557.229	0.10782	0.178719	0.603292	0.546314	1	1.0776
ENSG00000138670	RASGEF1B	RasGEF domain family member 1B [Source:HGNC Symbol;Acc:HGNC:24881]	14.3755	0.456126	0.574977	0.793294	0.427606	1	1.37185
ENSG00000138674	SEC31A	SEC31 homolog A, COPII coat complex component [Source:HGNC Symbol;Acc:HGNC:17052]	4566.05	0.0931684	0.0985629	0.945268	0.344522	1	1.06671
ENSG00000138738	PRDM5	PR/SET domain 5 [Source:HGNC Symbol;Acc:HGNC:9349]	109.944	-0.0766759	0.234295	-0.327262	0.74347	1	-1.05459
ENSG00000138756	BMP2K	BMP2 inducible kinase [Source:HGNC Symbol;Acc:HGNC:18041]	453.689	0.101539	0.203447	0.499091	0.617716	1	1.07292
ENSG00000138758	SEPTIN11	septin 11 [Source:HGNC Symbol;Acc:HGNC:25589]	3448.34	0.0926918	0.174703	0.530567	0.595719	1	1.06636
ENSG00000138759	FRAS1	Fraser extracellular matrix complex subunit 1 [Source:HGNC Symbol;Acc:HGNC:19185]	181.552	-0.380538	0.328043	-1.16003	0.246038	1	-1.30183
ENSG00000138769	CDKL2	cyclin dependent kinase like 2 [Source:HGNC Symbol;Acc:HGNC:1782]	6.64198	0.962792	0.937058	1.02746	0.304203	1	1.94908
ENSG00000138777	PPA2	inorganic pyrophosphatase 2 [Source:HGNC Symbol;Acc:HGNC:28883]	2402.12	-0.0599122	0.132907	-0.450782	0.652147	1	-1.0424
ENSG00000138792	ENPEP	glutamyl aminopeptidase [Source:HGNC Symbol;Acc:HGNC:3355]	45.6453	0.53252	1.34194	0.396829	0.691494	1	1.44645
ENSG00000138794	CASP6	caspase 6 [Source:HGNC Symbol;Acc:HGNC:1507]	635.943	-0.127444	0.136308	-0.934971	0.349803	1	-1.09236
ENSG00000138814	PPP3CA	protein phosphatase 3 catalytic subunit alpha [Source:HGNC Symbol;Acc:HGNC:9314]	4338.31	0.0648799	0.102548	0.63268	0.526943	1	1.046
ENSG00000138829	FBN2	fibrillin 2 [Source:HGNC Symbol;Acc:HGNC:3604]	1961.4	-0.0117268	0.235308	-0.0498361	0.960253	1	-1.00816
ENSG00000138867	GUCD1	guanylyl cyclase domain containing 1 [Source:HGNC Symbol;Acc:HGNC:14237]	2083.79	0.0464513	0.161503	0.287619	0.773638	1	1.03272
ENSG00000138944	SHISAL1	shisa like 1 [Source:HGNC Symbol;Acc:HGNC:29335]	35.0686	0.0442136	0.233671	0.189213	0.849926	1	1.03112
ENSG00000139083	ETV6	ETS variant transcription factor 6 [Source:HGNC Symbol;Acc:HGNC:3495]	739.922	-0.007219	0.131315	-0.0549745	0.956159	1	-1.00502
ENSG00000139112	GABARAPL1	GABA type A receptor associated protein like 1 [Source:HGNC Symbol;Acc:HGNC:4068]	739.126	-0.0343143	0.225254	-0.152336	0.878922	1	-1.02407
ENSG00000139116	KIF21A	kinesin family member 21A [Source:HGNC Symbol;Acc:HGNC:19349]	1831.59	-0.0510881	0.104949	-0.486791	0.626407	1	-1.03605
ENSG00000139144	PIK3C2G	phosphatidylinositol-4-phosphate 3-kinase catalytic subunit type 2 gamma [Source:HGNC Symbol;Acc:HGNC:8973]	31.1271	-0.222282	1.3614	-0.163275	0.870302	1	-1.16658
ENSG00000139146	SINHCAF	SIN3-HDAC complex associated factor [Source:HGNC Symbol;Acc:HGNC:30702]	3367.61	-0.0811502	0.102523	-0.791531	0.428634	1	-1.05786
ENSG00000139154	AEBP2	AE binding protein 2 [Source:HGNC Symbol;Acc:HGNC:24051]	1618.4	0.0512474	0.107044	0.47875	0.632117	1	1.03616
ENSG00000139174	PRICKLE1	prickle planar cell polarity protein 1 [Source:HGNC Symbol;Acc:HGNC:17019]	192.532	0.0763154	0.384153	0.198659	0.842529	1	1.05432
ENSG00000139178	C1RL	complement C1r subcomponent like [Source:HGNC Symbol;Acc:HGNC:21265]	924.666	0.0188027	0.22065	0.0852148	0.932091	1	1.01312
ENSG00000139182	CLSTN3	calsyntenin 3 [Source:HGNC Symbol;Acc:HGNC:18371]	791.475	0.181305	0.196006	0.924997	0.354967	1	1.13391
ENSG00000139187	KLRG1	killer cell lectin like receptor G1 [Source:HGNC Symbol;Acc:HGNC:6380]	19.3614	-0.344802	0.37118	-0.928936	0.352922	1	-1.26998
ENSG00000139190	VAMP1	vesicle associated membrane protein 1 [Source:HGNC Symbol;Acc:HGNC:12642]	172.618	0.0282615	0.226729	0.124649	0.900801	1	1.01978
ENSG00000139193	CD27	CD27 molecule [Source:HGNC Symbol;Acc:HGNC:11922]	8.63607	0.452301	0.581559	0.777739	0.436723	1	1.36822
ENSG00000139194	RBP5	retinol binding protein 5 [Source:HGNC Symbol;Acc:HGNC:15847]	51.6832	0.200814	0.388368	0.51707	0.605107	1	1.14935
ENSG00000139197	PEX5	peroxisomal biogenesis factor 5 [Source:HGNC Symbol;Acc:HGNC:9719]	2710.6	-0.0229718	0.109923	-0.208981	0.834463	1	-1.01605
ENSG00000139200	PIANP	PILR alpha associated neural protein [Source:HGNC Symbol;Acc:HGNC:25338]	2.55044	0.264471	0.845996	0.312615	0.754573	1	1.2012
ENSG00000139211	AMIGO2	adhesion molecule with Ig like domain 2 [Source:HGNC Symbol;Acc:HGNC:24073]	799.104	-0.00885685	0.218489	-0.0405369	0.967665	1	-1.00616
ENSG00000139220	PPFIA2	PTPRF interacting protein alpha 2 [Source:HGNC Symbol;Acc:HGNC:9246]	8.083	-0.663278	1.49678	-0.443136	0.657668	1	-1.58368
ENSG00000139239	RPL14P1	ribosomal protein L14 pseudogene 1 [Source:HGNC Symbol;Acc:HGNC:31384]	12.4173	0.591101	0.494645	1.195	0.232087	1	1.5064
ENSG00000139287	TPH2	tryptophan hydroxylase 2 [Source:HGNC Symbol;Acc:HGNC:20692]	16.0834	-0.113503	0.339717	-0.33411	0.738297	1	-1.08185
ENSG00000139318	DUSP6	dual specificity phosphatase 6 [Source:HGNC Symbol;Acc:HGNC:3072]	3495.72	0.0598485	0.176525	0.339037	0.734582	1	1.04236
ENSG00000139324	TMTC3	transmembrane O-mannosyltransferase targeting cadherins 3 [Source:HGNC Symbol;Acc:HGNC:26899]	1497.4	0.0688885	0.22815	0.301945	0.762694	1	1.04891
ENSG00000139351	SYCP3	synaptonemal complex protein 3 [Source:HGNC Symbol;Acc:HGNC:18130]	3.92598	-3.77771	1.17704	-3.2095	0.00132966	1	-13.7153
ENSG00000139364	TMEM132B	transmembrane protein 132B [Source:HGNC Symbol;Acc:HGNC:29397]	7.74637	0.906804	1.04549	0.867347	0.385752	1	1.87489
ENSG00000139410	SDSL	serine dehydratase like [Source:HGNC Symbol;Acc:HGNC:30404]	288.632	-0.180203	0.197644	-0.911754	0.361898	1	-1.13304
ENSG00000139437	TCHP	trichoplein keratin filament binding [Source:HGNC Symbol;Acc:HGNC:28135]	966.772	-0.0137844	0.18125	-0.0760517	0.939378	1	-1.0096
ENSG00000139515	PDX1	pancreatic and duodenal homeobox 1 [Source:HGNC Symbol;Acc:HGNC:6107]	3.45805	-0.240487	0.617742	-0.3893	0.697054	1	-1.18139
ENSG00000139537	CCDC65	coiled-coil domain containing 65 [Source:HGNC Symbol;Acc:HGNC:29937]	14.6206	0.15631	0.397408	0.393325	0.69408	1	1.11443
ENSG00000139540	SLC39A5	solute carrier family 39 member 5 [Source:HGNC Symbol;Acc:HGNC:20502]	1.58285	-0.88597	1.19285	-0.742736	0.457641	1	-1.84801
ENSG00000139546	TARBP2	TARBP2 subunit of RISC loading complex [Source:HGNC Symbol;Acc:HGNC:11569]	1086.84	-0.010521	0.100171	-0.10503	0.916352	1	-1.00732
ENSG00000139656	SMIM2	small integral membrane protein 2 [Source:HGNC Symbol;Acc:HGNC:28776]	1.70827	0.309974	0.809999	0.382684	0.701954	1	1.23969
ENSG00000139675	HNRNPA1L2	heterogeneous nuclear ribonucleoprotein A1 like 2 [Source:HGNC Symbol;Acc:HGNC:27067]	226.694	-0.11317	0.147443	-0.767546	0.442757	1	-1.0816
ENSG00000139679	LPAR6	lysophosphatidic acid receptor 6 [Source:HGNC Symbol;Acc:HGNC:15520]	252.273	-0.120214	0.237121	-0.506973	0.612173	1	-1.0869
ENSG00000139737	SLAIN1	SLAIN motif family member 1 [Source:HGNC Symbol;Acc:HGNC:26387]	59.0372	0.799322	0.537095	1.48823	0.13669	1	1.74028
ENSG00000139842	CUL4A	cullin 4A [Source:HGNC Symbol;Acc:HGNC:2554]	3655.53	0.0465786	0.0719631	0.647257	0.517466	1	1.03281
ENSG00000139874	SSTR1	somatostatin receptor 1 [Source:HGNC Symbol;Acc:HGNC:11330]	4.174	0.269487	0.604349	0.445913	0.65566	1	1.20538
ENSG00000139890	REM2	RRAD and GEM like GTPase 2 [Source:HGNC Symbol;Acc:HGNC:20248]	17.3264	-0.110961	0.39639	-0.279928	0.779532	1	-1.07995
ENSG00000139914	FITM1	fat storage inducing transmembrane protein 1 [Source:HGNC Symbol;Acc:HGNC:33714]	3.37928	-1.02215	0.999401	-1.02276	0.30642	1	-2.03094
ENSG00000139915	MDGA2	MAM domain containing glycosylphosphatidylinositol anchor 2 [Source:HGNC Symbol;Acc:HGNC:19835]	4.7611	-2.14969	1.48704	-1.44561	0.148285	1	-4.43733
ENSG00000139946	PELI2	pellino E3 ubiquitin protein ligase family member 2 [Source:HGNC Symbol;Acc:HGNC:8828]	13.0262	-0.830629	1.0013	-0.829548	0.406794	1	-1.77846
ENSG00000139988	RDH12	retinol dehydrogenase 12 [Source:HGNC Symbol;Acc:HGNC:19977]	2.7919	2.41573	1.44093	1.67651	0.0936381	1	5.3359
ENSG00000140009	ESR2	estrogen receptor 2 [Source:HGNC Symbol;Acc:HGNC:3468]	10.8868	0.797087	0.446338	1.78584	0.0741257	1	1.73759
ENSG00000140022	STON2	stonin 2 [Source:HGNC Symbol;Acc:HGNC:30652]	195.446	0.089996	0.220235	0.408636	0.682807	1	1.06437
ENSG00000140093	SERPINA10	serpin family A member 10 [Source:HGNC Symbol;Acc:HGNC:15996]	2.92791	0.014352	0.616821	0.0232677	0.981437	1	1.01
ENSG00000140254	DUOXA1	dual oxidase maturation factor 1 [Source:HGNC Symbol;Acc:HGNC:26507]	13.7396	0.0225626	0.679133	0.0332226	0.973497	1	1.01576
ENSG00000140297	GCNT3	glucosaminyl (N-acetyl) transferase 3, mucin type [Source:HGNC Symbol;Acc:HGNC:4205]	13.9072	0.322043	0.54747	0.588238	0.556373	1	1.2501
ENSG00000140332	TLE3	TLE family member 3, transcriptional corepressor [Source:HGNC Symbol;Acc:HGNC:11839]	2138.35	0.0137144	0.158727	0.0864024	0.931147	1	1.00955
ENSG00000140367	UBE2Q2	ubiquitin conjugating enzyme E2 Q2 [Source:HGNC Symbol;Acc:HGNC:19248]	1102.68	-0.00726562	0.110251	-0.0659006	0.947457	1	-1.00505
ENSG00000140368	PSTPIP1	proline-serine-threonine phosphatase interacting protein 1 [Source:HGNC Symbol;Acc:HGNC:9580]	3.87136	-1.69272	1.374	-1.23196	0.217963	1	-3.23265
ENSG00000140463	BBS4	Bardet-Biedl syndrome 4 [Source:HGNC Symbol;Acc:HGNC:969]	363.92	0.0347905	0.131447	0.264673	0.791261	1	1.02441
ENSG00000140471	LINS1	lines homolog 1 [Source:HGNC Symbol;Acc:HGNC:30922]	306.237	0.0965595	0.179992	0.536466	0.591636	1	1.06922
ENSG00000140511	HAPLN3	hyaluronan and proteoglycan link protein 3 [Source:HGNC Symbol;Acc:HGNC:21446]	81.1575	0.0621028	0.385304	0.161179	0.871953	1	1.04399
ENSG00000140526	ABHD2	abhydrolase domain containing 2, acylglycerol lipase [Source:HGNC Symbol;Acc:HGNC:18717]	4182.88	-0.016218	0.156371	-0.103715	0.917395	1	-1.0113
ENSG00000140538	NTRK3	neurotrophic receptor tyrosine kinase 3 [Source:HGNC Symbol;Acc:HGNC:8033]	2.20002	-2.6243	1.92619	-1.36244	0.173061	1	-6.16586
ENSG00000140548	ZNF710	zinc finger protein 710 [Source:HGNC Symbol;Acc:HGNC:25352]	1107.22	-0.0660567	0.161361	-0.409372	0.682267	1	-1.04685
ENSG00000140564	FURIN	furin, paired basic amino acid cleaving enzyme [Source:HGNC Symbol;Acc:HGNC:8568]	3579.62	0.0281233	0.170168	0.165268	0.868733	1	1.01968
ENSG00000140675	SLC5A2	solute carrier family 5 member 2 [Source:HGNC Symbol;Acc:HGNC:11037]	7.01776	0.0962008	0.811569	0.118537	0.905642	1	1.06895
ENSG00000140678	ITGAX	integrin subunit alpha X [Source:HGNC Symbol;Acc:HGNC:6152]	12.9908	-0.93316	0.52023	-1.79375	0.0728538	1	-1.90945
ENSG00000140694	PARN	poly(A)-specific ribonuclease [Source:HGNC Symbol;Acc:HGNC:8609]	1853.88	-0.00409943	0.258424	-0.0158632	0.987344	1	-1.00285
ENSG00000140740	UQCRC2	ubiquinol-cytochrome c reductase core protein 2 [Source:HGNC Symbol;Acc:HGNC:12586]	8495.73	-0.0461549	0.108662	-0.424756	0.671014	1	-1.03251
ENSG00000140750	ARHGAP17	Rho GTPase activating protein 17 [Source:HGNC Symbol;Acc:HGNC:18239]	1024.34	-0.0227813	0.087224	-0.261182	0.793952	1	-1.01592
ENSG00000140807	NKD1	NKD inhibitor of WNT signaling pathway 1 [Source:HGNC Symbol;Acc:HGNC:17045]	113.263	0.206971	0.642563	0.322102	0.747376	1	1.15426
ENSG00000140835	CHST4	carbohydrate sulfotransferase 4 [Source:HGNC Symbol;Acc:HGNC:1972]	3.67934	-0.483369	0.546054	-0.885203	0.376047	1	-1.398
ENSG00000140836	ZFHX3	zinc finger homeobox 3 [Source:HGNC Symbol;Acc:HGNC:777]	1284.86	0.0994784	0.1685	0.590375	0.554939	1	1.07139
ENSG00000140839	CLEC18B	C-type lectin domain family 18 member B [Source:HGNC Symbol;Acc:HGNC:33849]	1.81018	-0.330153	1.27192	-0.259571	0.795195	1	-1.25715
ENSG00000140853	NLRC5	NLR family CARD domain containing 5 [Source:HGNC Symbol;Acc:HGNC:29933]	148.529	0.0768488	0.286617	0.268124	0.788604	1	1.05471
ENSG00000140854	KATNB1	katanin regulatory subunit B1 [Source:HGNC Symbol;Acc:HGNC:6217]	1238.57	-0.0237006	0.127189	-0.186341	0.852177	1	-1.01656
ENSG00000140859	KIFC3	kinesin family member C3 [Source:HGNC Symbol;Acc:HGNC:6326]	1068.89	0.00760707	0.422891	0.0179882	0.985648	1	1.00529
ENSG00000140931	CMTM3	CKLF like MARVEL transmembrane domain containing 3 [Source:HGNC Symbol;Acc:HGNC:19174]	142.249	-0.115298	0.191197	-0.603035	0.546485	1	-1.0832
ENSG00000140948	ZCCHC14	zinc finger CCHC-type containing 14 [Source:HGNC Symbol;Acc:HGNC:24134]	1803.49	0.0559833	0.124351	0.450203	0.652564	1	1.03957
ENSG00000140950	MEAK7	MTOR associated protein, eak-7 homolog [Source:HGNC Symbol;Acc:HGNC:29325]	1785.67	-0.0569962	0.116334	-0.489935	0.62418	1	-1.0403
ENSG00000140986	RPL3L	ribosomal protein L3 like [Source:HGNC Symbol;Acc:HGNC:10351]	6.27081	0.410437	0.563387	0.728516	0.466297	1	1.32909
ENSG00000140987	ZSCAN32	zinc finger and SCAN domain containing 32 [Source:HGNC Symbol;Acc:HGNC:20812]	494.26	0.237462	0.117675	2.01795	0.0435968	1	1.17892
ENSG00000140992	PDPK1	3-phosphoinositide dependent protein kinase 1 [Source:HGNC Symbol;Acc:HGNC:8816]	2460.93	0.0728558	0.125335	0.581286	0.561048	1	1.0518
ENSG00000141027	NCOR1	nuclear receptor corepressor 1 [Source:HGNC Symbol;Acc:HGNC:7672]	3375.92	0.147802	0.136757	1.08076	0.279803	1	1.10788
ENSG00000141028	CDRT15P1	CDRT15 pseudogene 1 [Source:HGNC Symbol;Acc:HGNC:33168]	2.81559	-0.20012	0.568137	-0.352239	0.724659	1	-1.14879
ENSG00000141293	SKAP1	src kinase associated phosphoprotein 1 [Source:HGNC Symbol;Acc:HGNC:15605]	11.6362	-0.364943	0.385441	-0.946819	0.343731	1	-1.28783
ENSG00000141371	C17orf64	chromosome 17 open reading frame 64 [Source:HGNC Symbol;Acc:HGNC:26990]	0.724836	0	2.26612	0	1	1	-1
ENSG00000141380	SS18	SS18 subunit of BAF chromatin remodeling complex [Source:HGNC Symbol;Acc:HGNC:11340]	2491.19	0.040701	0.0867963	0.468926	0.639123	1	1.02861
ENSG00000141404	GNAL	G protein subunit alpha L [Source:HGNC Symbol;Acc:HGNC:4388]	261.724	0.189193	0.232023	0.815406	0.41484	1	1.14013
ENSG00000141428	C18orf21	chromosome 18 open reading frame 21 [Source:HGNC Symbol;Acc:HGNC:28802]	439.216	-0.00242865	0.131389	-0.0184844	0.985252	1	-1.00168
ENSG00000141429	GALNT1	polypeptide N-acetylgalactosaminyltransferase 1 [Source:HGNC Symbol;Acc:HGNC:4123]	2904.07	-0.0298536	0.134738	-0.221568	0.82465	1	-1.02091
ENSG00000141437	SLC25A52	solute carrier family 25 member 52 [Source:HGNC Symbol;Acc:HGNC:23324]	7.40646	-0.0355953	0.443195	-0.0803152	0.935987	1	-1.02498
ENSG00000141441	GAREM1	GRB2 associated regulator of MAPK1 subtype 1 [Source:HGNC Symbol;Acc:HGNC:26136]	738.577	0.0826451	0.225757	0.366079	0.714306	1	1.05896
ENSG00000141447	OSBPL1A	oxysterol binding protein like 1A [Source:HGNC Symbol;Acc:HGNC:16398]	1134.28	-0.0342617	0.13657	-0.250874	0.801912	1	-1.02403
ENSG00000141452	RMC1	regulator of MON1-CCZ1 [Source:HGNC Symbol;Acc:HGNC:24326]	618.52	-0.0696497	0.134836	-0.516551	0.605469	1	-1.04946
ENSG00000141456	PELP1	proline, glutamate and leucine rich protein 1 [Source:HGNC Symbol;Acc:HGNC:30134]	3327.16	0.0717663	0.108663	0.660447	0.508967	1	1.051
ENSG00000141480	ARRB2	arrestin beta 2 [Source:HGNC Symbol;Acc:HGNC:712]	967.822	-0.0579685	0.0967154	-0.599372	0.548925	1	-1.041
ENSG00000141485	SLC13A5	solute carrier family 13 member 5 [Source:HGNC Symbol;Acc:HGNC:23089]	11.0594	0.147125	0.477876	0.307872	0.75818	1	1.10736
ENSG00000141505	ASGR1	asialoglycoprotein receptor 1 [Source:HGNC Symbol;Acc:HGNC:742]	2.18549	-0.221358	0.903011	-0.245133	0.806354	1	-1.16583
ENSG00000141506	PIK3R5	phosphoinositide-3-kinase regulatory subunit 5 [Source:HGNC Symbol;Acc:HGNC:30035]	4.54095	0.58641	1.403	0.41797	0.675969	1	1.50151
ENSG00000141519	CCDC40	coiled-coil domain containing 40 [Source:HGNC Symbol;Acc:HGNC:26090]	34.8208	-0.132757	0.314769	-0.421761	0.673199	1	-1.09639
ENSG00000141542	RAB40B	RAB40B, member RAS oncogene family [Source:HGNC Symbol;Acc:HGNC:18284]	290.07	-0.214016	0.258868	-0.826738	0.408386	1	-1.15991
ENSG00000141551	CSNK1D	casein kinase 1 delta [Source:HGNC Symbol;Acc:HGNC:2452]	6403.99	0.0267945	0.0692636	0.386849	0.698868	1	1.01875
ENSG00000141560	FN3KRP	fructosamine 3 kinase related protein [Source:HGNC Symbol;Acc:HGNC:25700]	1111.21	0.0121326	0.101467	0.119572	0.904822	1	1.00845
ENSG00000141576	RNF157	ring finger protein 157 [Source:HGNC Symbol;Acc:HGNC:29402]	119.531	-0.0416038	0.368767	-0.112819	0.910174	1	-1.02926
ENSG00000141622	RNF165	ring finger protein 165 [Source:HGNC Symbol;Acc:HGNC:31696]	278.535	-0.0959887	0.161675	-0.593713	0.552704	1	-1.0688
ENSG00000141627	DYM	dymeclin [Source:HGNC Symbol;Acc:HGNC:21317]	1414.06	0.117263	0.114231	1.02655	0.304633	1	1.08468
ENSG00000141639	MAPK4	mitogen-activated protein kinase 4 [Source:HGNC Symbol;Acc:HGNC:6878]	68.1705	0.0842787	1.05031	0.0802415	0.936045	1	1.06016
ENSG00000141644	MBD1	methyl-CpG binding domain protein 1 [Source:HGNC Symbol;Acc:HGNC:6916]	1877.81	0.0310011	0.115403	0.268633	0.788212	1	1.02172
ENSG00000141664	ZCCHC2	zinc finger CCHC-type containing 2 [Source:HGNC Symbol;Acc:HGNC:22916]	760.518	-0.000845833	0.152192	-0.00555769	0.995566	1	-1.00059
ENSG00000141736	ERBB2	erb-b2 receptor tyrosine kinase 2 [Source:HGNC Symbol;Acc:HGNC:3430]	2675.2	0.0523075	0.111698	0.468293	0.639575	1	1.03692
ENSG00000141750	STAC2	SH3 and cysteine rich domain 2 [Source:HGNC Symbol;Acc:HGNC:23990]	61.1585	0.0758892	0.374727	0.202519	0.839511	1	1.05401
ENSG00000141837	CACNA1A	calcium voltage-gated channel subunit alpha1 A [Source:HGNC Symbol;Acc:HGNC:1388]	18.8777	-0.128918	0.375475	-0.343347	0.731337	1	-1.09347
ENSG00000141905	NFIC	nuclear factor I C [Source:HGNC Symbol;Acc:HGNC:7786]	5577.77	-0.0286098	0.125942	-0.227166	0.820295	1	-1.02003
ENSG00000141977	CIB3	calcium and integrin binding family member 3 [Source:HGNC Symbol;Acc:HGNC:24580]	5.29105	0	1.41469	0	1	1	-1
ENSG00000141985	SH3GL1	SH3 domain containing GRB2 like 1, endophilin A2 [Source:HGNC Symbol;Acc:HGNC:10830]	3878.98	0.00667706	0.107686	0.0620047	0.950559	1	1.00464
ENSG00000141994	DUS3L	dihydrouridine synthase 3 like [Source:HGNC Symbol;Acc:HGNC:26920]	1196.09	-0.046192	0.150271	-0.307391	0.758546	1	-1.03254
ENSG00000142046	TMEM91	transmembrane protein 91 [Source:HGNC Symbol;Acc:HGNC:32393]	95.9451	-0.105982	0.539101	-0.19659	0.844148	1	-1.07623
ENSG00000142149	HUNK	hormonally up-regulated Neu-associated kinase [Source:HGNC Symbol;Acc:HGNC:13326]	57.7126	1.27099	1.32855	0.956679	0.338729	1	2.41328
ENSG00000142178	SIK1	salt inducible kinase 1 [Source:HGNC Symbol;Acc:HGNC:11142]	413.728	-0.0127018	0.375013	-0.0338703	0.972981	1	-1.00884
ENSG00000142185	TRPM2	transient receptor potential cation channel subfamily M member 2 [Source:HGNC Symbol;Acc:HGNC:12339]	125.375	-0.00131399	0.228099	-0.00576064	0.995404	1	-1.00091
ENSG00000142192	APP	amyloid beta precursor protein [Source:HGNC Symbol;Acc:HGNC:620]	25449.9	-0.0143325	0.118126	-0.121332	0.903428	1	-1.00998
ENSG00000142224	IL19	interleukin 19 [Source:HGNC Symbol;Acc:HGNC:5990]	10.8295	0.802271	0.465673	1.72282	0.0849212	1	1.74384
ENSG00000142233	NTN5	netrin 5 [Source:HGNC Symbol;Acc:HGNC:25208]	7.25314	-0.0391775	0.724947	-0.054042	0.956902	1	-1.02753
ENSG00000142279	WTIP	WT1 interacting protein [Source:HGNC Symbol;Acc:HGNC:20964]	304.676	-0.515841	0.331033	-1.55828	0.119167	1	-1.42983
ENSG00000142303	ADAMTS10	ADAM metallopeptidase with thrombospondin type 1 motif 10 [Source:HGNC Symbol;Acc:HGNC:13201]	1.61579	1.16677	1.73709	0.671677	0.501789	1	2.24508
ENSG00000142405	NLRP12	NLR family pyrin domain containing 12 [Source:HGNC Symbol;Acc:HGNC:22938]	14.4466	0.221314	0.393466	0.562474	0.573793	1	1.1658
ENSG00000142408	CACNG8	calcium voltage-gated channel auxiliary subunit gamma 8 [Source:HGNC Symbol;Acc:HGNC:13628]	7.69309	-0.18708	0.532324	-0.351441	0.725258	1	-1.13846
ENSG00000142449	FBN3	fibrillin 3 [Source:HGNC Symbol;Acc:HGNC:18794]	2.21817	0.173948	2.67518	0.0650228	0.948156	1	1.12814
ENSG00000142459	EVI5L	ecotropic viral integration site 5 like [Source:HGNC Symbol;Acc:HGNC:30464]	888.237	-0.00594527	0.137961	-0.0430939	0.965627	1	-1.00413
ENSG00000142494	SLC47A1	solute carrier family 47 member 1 [Source:HGNC Symbol;Acc:HGNC:25588]	67.7765	-0.580151	0.431369	-1.34491	0.178656	1	-1.49501
ENSG00000142512	SIGLEC10	sialic acid binding Ig like lectin 10 [Source:HGNC Symbol;Acc:HGNC:15620]	4.23382	-0.408772	0.636777	-0.641938	0.520913	1	-1.32755
ENSG00000142528	ZNF473	zinc finger protein 473 [Source:HGNC Symbol;Acc:HGNC:23239]	410.924	-0.0800943	0.178552	-0.448578	0.653736	1	-1.05709
ENSG00000142609	CFAP74	cilia and flagella associated protein 74 [Source:HGNC Symbol;Acc:HGNC:29368]	10.5872	0.996989	0.505232	1.97333	0.0484582	1	1.99583
ENSG00000142619	PADI3	peptidyl arginine deiminase 3 [Source:HGNC Symbol;Acc:HGNC:18337]	36.1852	0.422972	0.445252	0.94996	0.342133	1	1.34069
ENSG00000142623	PADI1	peptidyl arginine deiminase 1 [Source:HGNC Symbol;Acc:HGNC:18367]	13.3021	0.0383852	0.72014	0.0533025	0.957491	1	1.02696
ENSG00000142627	EPHA2	EPH receptor A2 [Source:HGNC Symbol;Acc:HGNC:3386]	3944.34	0.0284937	0.190536	0.149545	0.881124	1	1.01995
ENSG00000142661	MYOM3	myomesin 3 [Source:HGNC Symbol;Acc:HGNC:26679]	4.28169	0.0197071	0.611756	0.032214	0.974301	1	1.01375
ENSG00000142677	IL22RA1	interleukin 22 receptor subunit alpha 1 [Source:HGNC Symbol;Acc:HGNC:13700]	41.5339	-0.140429	0.313866	-0.447415	0.654575	1	-1.10223
ENSG00000142686	C1orf216	chromosome 1 open reading frame 216 [Source:HGNC Symbol;Acc:HGNC:26800]	414.054	0.0356907	0.104324	0.342114	0.732265	1	1.02505
ENSG00000142875	PRKACB	protein kinase cAMP-activated catalytic subunit beta [Source:HGNC Symbol;Acc:HGNC:9381]	487.566	-0.0434658	0.155249	-0.279974	0.779497	1	-1.03059
ENSG00000142920	AZIN2	antizyme inhibitor 2 [Source:HGNC Symbol;Acc:HGNC:29957]	158.514	-0.138477	0.195267	-0.709171	0.478218	1	-1.10074
ENSG00000142949	PTPRF	protein tyrosine phosphatase receptor type F [Source:HGNC Symbol;Acc:HGNC:9670]	12432	0.0292602	0.184921	0.158231	0.874275	1	1.02049
ENSG00000143028	SYPL2	synaptophysin like 2 [Source:HGNC Symbol;Acc:HGNC:27638]	2.78177	0.784492	0.978848	0.801444	0.422874	1	1.72249
ENSG00000143033	MTF2	metal response element binding transcription factor 2 [Source:HGNC Symbol;Acc:HGNC:29535]	555.502	-0.0260541	0.172966	-0.150632	0.880266	1	-1.01822
ENSG00000143067	ZNF697	zinc finger protein 697 [Source:HGNC Symbol;Acc:HGNC:32034]	212.963	0.173924	0.184112	0.944663	0.344831	1	1.12812
ENSG00000143110	C1orf162	chromosome 1 open reading frame 162 [Source:HGNC Symbol;Acc:HGNC:28344]	5.43482	0.13655	0.593016	0.230263	0.817887	1	1.09927
ENSG00000143127	ITGA10	integrin subunit alpha 10 [Source:HGNC Symbol;Acc:HGNC:6135]	719.803	0.124372	0.251373	0.494772	0.620761	1	1.09003
ENSG00000143147	GPR161	G protein-coupled receptor 161 [Source:HGNC Symbol;Acc:HGNC:23694]	579.034	0.0836259	0.286105	0.292291	0.770064	1	1.05968
ENSG00000143153	ATP1B1	ATPase Na+/K+ transporting subunit beta 1 [Source:HGNC Symbol;Acc:HGNC:804]	1848.33	-0.0589061	0.161696	-0.364301	0.715634	1	-1.04168
ENSG00000143155	TIPRL	TOR signaling pathway regulator [Source:HGNC Symbol;Acc:HGNC:30231]	2296.73	0.0200178	0.111068	0.180231	0.856971	1	1.01397
ENSG00000143158	MPC2	mitochondrial pyruvate carrier 2 [Source:HGNC Symbol;Acc:HGNC:24515]	1866.69	-0.00832817	0.119229	-0.0698503	0.944313	1	-1.00579
ENSG00000143183	TMCO1	transmembrane and coiled-coil domains 1 [Source:HGNC Symbol;Acc:HGNC:18188]	1648.21	-0.0189311	0.112953	-0.167601	0.866897	1	-1.01321
ENSG00000143207	COP1	COP1 E3 ubiquitin ligase [Source:HGNC Symbol;Acc:HGNC:17440]	1777.69	-0.0515161	0.111636	-0.461464	0.644466	1	-1.03635
ENSG00000143217	NECTIN4	nectin cell adhesion molecule 4 [Source:HGNC Symbol;Acc:HGNC:19688]	774.545	-0.137267	0.260968	-0.525993	0.598893	1	-1.09982
ENSG00000143226	FCGR2A	Fc fragment of IgG receptor IIa [Source:HGNC Symbol;Acc:HGNC:3616]	7.83473	-0.51029	0.574617	-0.888053	0.374512	1	-1.42434
ENSG00000143257	NR1I3	nuclear receptor subfamily 1 group I member 3 [Source:HGNC Symbol;Acc:HGNC:7969]	18.591	0.0566648	0.328028	0.172744	0.862853	1	1.04006
ENSG00000143322	ABL2	ABL proto-oncogene 2, non-receptor tyrosine kinase [Source:HGNC Symbol;Acc:HGNC:77]	1994.4	0.193383	0.165907	1.16561	0.243772	1	1.14344
ENSG00000143344	RGL1	ral guanine nucleotide dissociation stimulator like 1 [Source:HGNC Symbol;Acc:HGNC:30281]	77.1253	0.0538054	0.243138	0.221296	0.824862	1	1.038
ENSG00000143367	TUFT1	tuftelin 1 [Source:HGNC Symbol;Acc:HGNC:12422]	955.353	0.147779	0.244083	0.605445	0.544883	1	1.10786
ENSG00000143369	ECM1	extracellular matrix protein 1 [Source:HGNC Symbol;Acc:HGNC:3153]	101.493	-0.129416	0.269167	-0.480802	0.630657	1	-1.09385
ENSG00000143376	SNX27	sorting nexin 27 [Source:HGNC Symbol;Acc:HGNC:20073]	2109.8	0.0126424	0.0840483	0.150419	0.880434	1	1.0088
ENSG00000143382	ADAMTSL4	ADAMTS like 4 [Source:HGNC Symbol;Acc:HGNC:19706]	962.751	-0.0824825	0.225025	-0.366548	0.713956	1	-1.05884
ENSG00000143398	PIP5K1A	phosphatidylinositol-4-phosphate 5-kinase type 1 alpha [Source:HGNC Symbol;Acc:HGNC:8994]	3765.03	0.0967565	0.13452	0.719274	0.471972	1	1.06937
ENSG00000143412	ANXA9	annexin A9 [Source:HGNC Symbol;Acc:HGNC:547]	1170.81	-0.0957528	0.204784	-0.467579	0.640086	1	-1.06862
ENSG00000143429	LSP1P4	LSP1 pseudogene 4 [Source:HGNC Symbol;Acc:HGNC:53915]	66.0066	0.0547691	0.221411	0.247363	0.804627	1	1.03869
ENSG00000143437	ARNT	aryl hydrocarbon receptor nuclear translocator [Source:HGNC Symbol;Acc:HGNC:700]	2335.99	0.0480944	0.189926	0.253228	0.800092	1	1.0339
ENSG00000143479	DYRK3	dual specificity tyrosine phosphorylation regulated kinase 3 [Source:HGNC Symbol;Acc:HGNC:3094]	1068.6	-0.0144687	0.109439	-0.132208	0.89482	1	-1.01008
ENSG00000143498	TAF1A	TATA-box binding protein associated factor, RNA polymerase I subunit A [Source:HGNC Symbol;Acc:HGNC:11532]	359.01	0.0157223	0.186684	0.0842189	0.932882	1	1.01096
ENSG00000143512	HHIPL2	HHIP like 2 [Source:HGNC Symbol;Acc:HGNC:25842]	25.8244	0.925112	0.469086	1.97216	0.0485916	1	1.89883
ENSG00000143546	S100A8	S100 calcium binding protein A8 [Source:HGNC Symbol;Acc:HGNC:10498]	2135.78	-0.178056	0.671294	-0.265243	0.790822	1	-1.13136
ENSG00000143633	C1orf131	chromosome 1 open reading frame 131 [Source:HGNC Symbol;Acc:HGNC:25332]	769.882	-0.0536717	0.0930254	-0.576957	0.563968	1	-1.0379
ENSG00000143653	SCCPDH	saccharopine dehydrogenase (putative) [Source:HGNC Symbol;Acc:HGNC:24275]	1237.79	-0.0118282	0.108358	-0.109158	0.913077	1	-1.00823
ENSG00000143669	LYST	lysosomal trafficking regulator [Source:HGNC Symbol;Acc:HGNC:1968]	558.925	-0.183967	0.186769	-0.985001	0.324624	1	-1.136
ENSG00000143674	MAP3K21	mitogen-activated protein kinase kinase kinase 21 [Source:HGNC Symbol;Acc:HGNC:29798]	1490.5	0.00932084	0.102139	0.091256	0.927289	1	1.00648
ENSG00000143740	SNAP47	synaptosome associated protein 47 [Source:HGNC Symbol;Acc:HGNC:30669]	1450.45	-0.0264029	0.0963629	-0.273994	0.784089	1	-1.01847
ENSG00000143786	CNIH3	cornichon family AMPA receptor auxiliary protein 3 [Source:HGNC Symbol;Acc:HGNC:26802]	30.1075	-0.0337281	0.314902	-0.107107	0.914704	1	-1.02365
ENSG00000143862	ARL8A	ADP ribosylation factor like GTPase 8A [Source:HGNC Symbol;Acc:HGNC:25192]	1967.21	-0.0476988	0.0955174	-0.499373	0.617517	1	-1.03361
ENSG00000143867	OSR1	odd-skipped related transcription factor 1 [Source:HGNC Symbol;Acc:HGNC:8111]	22.9329	0.144861	0.406835	0.356067	0.721791	1	1.10562
ENSG00000143869	GDF7	growth differentiation factor 7 [Source:HGNC Symbol;Acc:HGNC:4222]	3.80428	-0.419599	0.694477	-0.604195	0.545714	1	-1.33756
ENSG00000143970	ASXL2	ASXL transcriptional regulator 2 [Source:HGNC Symbol;Acc:HGNC:23805]	2010.61	0.0673195	0.232189	0.289934	0.771867	1	1.04777
ENSG00000143994	ABHD1	abhydrolase domain containing 1 [Source:HGNC Symbol;Acc:HGNC:17553]	14.3761	0.303521	0.482481	0.629085	0.529294	1	1.23415
ENSG00000144021	CIAO1	cytosolic iron-sulfur assembly component 1 [Source:HGNC Symbol;Acc:HGNC:14280]	2907.67	-0.0342097	0.093305	-0.366643	0.713885	1	-1.024
ENSG00000144031	ANKRD53	ankyrin repeat domain 53 [Source:HGNC Symbol;Acc:HGNC:25691]	2.91326	-0.767349	0.837798	-0.915911	0.359713	1	-1.70214
ENSG00000144034	TPRKB	TP53RK binding protein [Source:HGNC Symbol;Acc:HGNC:24259]	686.159	-0.00219921	0.144693	-0.0151991	0.987873	1	-1.00153
ENSG00000144035	NAT8	N-acetyltransferase 8 (putative) [Source:HGNC Symbol;Acc:HGNC:18069]	0.724519	0	2.69683	0	1	1	-1
ENSG00000144045	DQX1	DEAQ-box RNA dependent ATPase 1 [Source:HGNC Symbol;Acc:HGNC:20410]	56.0551	0.150186	0.525668	0.285704	0.775104	1	1.10971
ENSG00000144063	MALL	mal, T cell differentiation protein like [Source:HGNC Symbol;Acc:HGNC:6818]	414.262	0.0400916	0.369482	0.108508	0.913593	1	1.02818
ENSG00000144182	LIPT1	lipoyltransferase 1 [Source:HGNC Symbol;Acc:HGNC:29569]	147.508	-0.167422	0.165187	-1.01353	0.310806	1	-1.12305
ENSG00000144218	AFF3	AF4/FMR2 family member 3 [Source:HGNC Symbol;Acc:HGNC:6473]	51.7041	0.18722	0.964135	0.194184	0.846032	1	1.13857
ENSG00000144230	GPR17	G protein-coupled receptor 17 [Source:HGNC Symbol;Acc:HGNC:4471]	1.23369	1.11683	1.09777	1.01736	0.308983	1	2.16869
ENSG00000144285	SCN1A	sodium voltage-gated channel alpha subunit 1 [Source:HGNC Symbol;Acc:HGNC:10585]	2.03001	0.716032	1.18429	0.60461	0.545438	1	1.64266
ENSG00000144320	LNPK	lunapark, ER junction formation factor [Source:HGNC Symbol;Acc:HGNC:21610]	1045.65	0.206483	0.248494	0.830937	0.406009	1	1.15387
ENSG00000144401	METTL21A	methyltransferase like 21A [Source:HGNC Symbol;Acc:HGNC:30476]	878.345	0.0393955	0.179159	0.219892	0.825955	1	1.02768
ENSG00000144407	PTH2R	parathyroid hormone 2 receptor [Source:HGNC Symbol;Acc:HGNC:9609]	13.3762	0.30738	0.32034	0.959544	0.337285	1	1.23746
ENSG00000144426	NBEAL1	neurobeachin like 1 [Source:HGNC Symbol;Acc:HGNC:20681]	376.842	-0.324924	0.304557	-1.06687	0.286029	1	-1.2526
ENSG00000144451	SPAG16	sperm associated antigen 16 [Source:HGNC Symbol;Acc:HGNC:23225]	251.402	-0.0152221	0.133044	-0.114414	0.908909	1	-1.01061
ENSG00000144524	COPS7B	COP9 signalosome subunit 7B [Source:HGNC Symbol;Acc:HGNC:16760]	1004.51	0.0910856	0.0917472	0.992788	0.320813	1	1.06517
ENSG00000144566	RAB5A	RAB5A, member RAS oncogene family [Source:HGNC Symbol;Acc:HGNC:9783]	2129.85	0.0193126	0.0886147	0.217938	0.827477	1	1.01348
ENSG00000144580	CNOT9	CCR4-NOT transcription complex subunit 9 [Source:HGNC Symbol;Acc:HGNC:10445]	1988.3	-0.0224052	0.133936	-0.167283	0.867147	1	-1.01565
ENSG00000144583	MARCHF4	membrane associated ring-CH-type finger 4 [Source:HGNC Symbol;Acc:HGNC:29269]	5.28154	0.203152	0.699592	0.290386	0.771521	1	1.15121
ENSG00000144635	DYNC1LI1	dynein cytoplasmic 1 light intermediate chain 1 [Source:HGNC Symbol;Acc:HGNC:18745]	1493.41	-0.0479603	0.073804	-0.649833	0.5158	1	-1.0338
ENSG00000144642	RBMS3	RNA binding motif single stranded interacting protein 3 [Source:HGNC Symbol;Acc:HGNC:13427]	250.057	-0.292157	0.212363	-1.37574	0.168901	1	-1.22447
ENSG00000144655	CSRNP1	cysteine and serine rich nuclear protein 1 [Source:HGNC Symbol;Acc:HGNC:14300]	351.633	0.118789	0.163124	0.728215	0.466482	1	1.08582
ENSG00000144677	CTDSPL	CTD small phosphatase like [Source:HGNC Symbol;Acc:HGNC:16890]	2057.47	-0.0335642	0.130991	-0.256234	0.79777	1	-1.02354
ENSG00000144711	IQSEC1	IQ motif and Sec7 domain ArfGEF 1 [Source:HGNC Symbol;Acc:HGNC:29112]	1744.44	0.0471785	0.145124	0.32509	0.745113	1	1.03324
ENSG00000144792	ZNF660	zinc finger protein 660 [Source:HGNC Symbol;Acc:HGNC:26720]	2.88399	0.75032	0.860767	0.871688	0.383379	1	1.68217
ENSG00000144843	ADPRH	ADP-ribosylarginine hydrolase [Source:HGNC Symbol;Acc:HGNC:269]	49.6661	-0.113256	0.225029	-0.503294	0.614757	1	-1.08167
ENSG00000144847	IGSF11	immunoglobulin superfamily member 11 [Source:HGNC Symbol;Acc:HGNC:16669]	2.40999	1.33795	1.49881	0.892676	0.37203	1	2.52792
ENSG00000144935	TRPC1	transient receptor potential cation channel subfamily C member 1 [Source:HGNC Symbol;Acc:HGNC:12333]	237.2	0.0915592	0.253886	0.360631	0.718375	1	1.06552
ENSG00000145012	LPP	LIM domain containing preferred translocation partner in lipoma [Source:HGNC Symbol;Acc:HGNC:6679]	2372.84	0.301186	0.238371	1.26351	0.206405	1	1.23216
ENSG00000145014	TMEM44	transmembrane protein 44 [Source:HGNC Symbol;Acc:HGNC:25120]	423.656	-0.0372848	0.252582	-0.147615	0.882647	1	-1.02618
ENSG00000145040	UCN2	urocortin 2 [Source:HGNC Symbol;Acc:HGNC:18414]	8.53076	0.514042	0.483362	1.06347	0.287568	1	1.42805
ENSG00000145107	TM4SF19	transmembrane 4 L six family member 19 [Source:HGNC Symbol;Acc:HGNC:25167]	71.3554	-0.151496	0.187761	-0.806857	0.419749	1	-1.11072
ENSG00000145244	CORIN	corin, serine peptidase [Source:HGNC Symbol;Acc:HGNC:19012]	4.19394	-1.08086	0.719847	-1.50151	0.133222	1	-2.1153
ENSG00000145246	ATP10D	ATPase phospholipid transporting 10D (putative) [Source:HGNC Symbol;Acc:HGNC:13549]	541.755	-0.288947	0.254935	-1.13341	0.257042	1	-1.22175
ENSG00000145332	KLHL8	kelch like family member 8 [Source:HGNC Symbol;Acc:HGNC:18644]	971.978	0.110538	0.171092	0.646073	0.518232	1	1.07963
ENSG00000145335	SNCA	synuclein alpha [Source:HGNC Symbol;Acc:HGNC:11138]	318.046	0.0358427	0.184397	0.194377	0.84588	1	1.02516
ENSG00000145362	ANK2	ankyrin 2 [Source:HGNC Symbol;Acc:HGNC:493]	139.862	0.333623	0.464727	0.71789	0.472825	1	1.26017
ENSG00000145365	TIFA	TRAF interacting protein with forkhead associated domain [Source:HGNC Symbol;Acc:HGNC:19075]	763.292	0.0842004	0.150387	0.559893	0.575552	1	1.0601
ENSG00000145388	METTL14	methyltransferase like 14 [Source:HGNC Symbol;Acc:HGNC:29330]	730.216	-0.0310196	0.202092	-0.153493	0.87801	1	-1.02173
ENSG00000145555	MYO10	myosin X [Source:HGNC Symbol;Acc:HGNC:7593]	2310.55	0.0579721	0.221444	0.261791	0.793483	1	1.041
ENSG00000145685	LHFPL2	LHFPL tetraspan subfamily member 2 [Source:HGNC Symbol;Acc:HGNC:6588]	1113.44	0.091901	0.220826	0.416168	0.677287	1	1.06577
ENSG00000145734	BDP1	B double prime 1, subunit of RNA polymerase III transcription initiation factor IIIB [Source:HGNC Symbol;Acc:HGNC:13652]	440.309	0.394679	0.282765	1.39578	0.162779	1	1.31465
ENSG00000145740	SLC30A5	solute carrier family 30 member 5 [Source:HGNC Symbol;Acc:HGNC:19089]	2412.56	-0.0103932	0.0940255	-0.110536	0.911984	1	-1.00723
ENSG00000145757	SPATA9	spermatogenesis associated 9 [Source:HGNC Symbol;Acc:HGNC:22988]	20.483	0.865986	0.596305	1.45225	0.146431	1	1.82259
ENSG00000145781	COMMD10	COMM domain containing 10 [Source:HGNC Symbol;Acc:HGNC:30201]	612.289	-0.0503241	0.100792	-0.499286	0.617578	1	-1.0355
ENSG00000145782	ATG12	autophagy related 12 [Source:HGNC Symbol;Acc:HGNC:588]	1340.94	-0.0425981	0.102289	-0.41645	0.677081	1	-1.02997
ENSG00000145824	CXCL14	C-X-C motif chemokine ligand 14 [Source:HGNC Symbol;Acc:HGNC:10640]	81.1064	-0.125008	0.345256	-0.362074	0.717297	1	-1.09051
ENSG00000145860	RNF145	ring finger protein 145 [Source:HGNC Symbol;Acc:HGNC:20853]	4832.77	0.055988	0.224161	0.249767	0.802768	1	1.03957
ENSG00000145861	C1QTNF2	C1q and TNF related 2 [Source:HGNC Symbol;Acc:HGNC:14325]	2.64077	0.255957	1.3492	0.189709	0.849537	1	1.19413
ENSG00000145868	FBXO38	F-box protein 38 [Source:HGNC Symbol;Acc:HGNC:28844]	1251.32	0.17034	0.166667	1.02204	0.306764	1	1.12532
ENSG00000145916	RMND5B	required for meiotic nuclear division 5 homolog B [Source:HGNC Symbol;Acc:HGNC:26181]	2049.76	0.0218481	0.104214	0.209648	0.833942	1	1.01526
ENSG00000145934	TENM2	teneurin transmembrane protein 2 [Source:HGNC Symbol;Acc:HGNC:29943]	3.77284	1.19521	1.68225	0.710479	0.477407	1	2.28977
ENSG00000145936	KCNMB1	potassium calcium-activated channel subfamily M regulatory beta subunit 1 [Source:HGNC Symbol;Acc:HGNC:6285]	25.0856	-0.0118771	0.273447	-0.0434346	0.965355	1	-1.00827
ENSG00000145979	TBC1D7	TBC1 domain family member 7 [Source:HGNC Symbol;Acc:HGNC:21066]	590.892	-0.0566984	0.140673	-0.403052	0.68691	1	-1.04008
ENSG00000145990	GFOD1	glucose-fructose oxidoreductase domain containing 1 [Source:HGNC Symbol;Acc:HGNC:21096]	719.105	0.0466018	0.145982	0.319229	0.749553	1	1.03283
ENSG00000145996	CDKAL1	CDK5 regulatory subunit associated protein 1 like 1 [Source:HGNC Symbol;Acc:HGNC:21050]	406.481	-0.0422061	0.0943148	-0.447502	0.654512	1	-1.02969
ENSG00000146005	PSD2	pleckstrin and Sec7 domain containing 2 [Source:HGNC Symbol;Acc:HGNC:19092]	5.23476	-0.257593	1.05178	-0.244912	0.806525	1	-1.19548
ENSG00000146021	KLHL3	kelch like family member 3 [Source:HGNC Symbol;Acc:HGNC:6354]	8.42827	0.256836	1.0857	0.236563	0.812996	1	1.19486
ENSG00000146054	TRIM7	tripartite motif containing 7 [Source:HGNC Symbol;Acc:HGNC:16278]	857.001	-0.127677	0.142897	-0.89349	0.371595	1	-1.09253
ENSG00000146072	TNFRSF21	TNF receptor superfamily member 21 [Source:HGNC Symbol;Acc:HGNC:13469]	1209.13	-0.00725052	0.139376	-0.0520213	0.958512	1	-1.00504
ENSG00000146090	RASGEF1C	RasGEF domain family member 1C [Source:HGNC Symbol;Acc:HGNC:27400]	9.46203	-0.055039	0.485817	-0.113292	0.909799	1	-1.03889
ENSG00000146112	PPP1R18	protein phosphatase 1 regulatory subunit 18 [Source:HGNC Symbol;Acc:HGNC:29413]	999.378	-0.123258	0.263609	-0.467578	0.640087	1	-1.08919
ENSG00000146143	PRIM2	DNA primase subunit 2 [Source:HGNC Symbol;Acc:HGNC:9370]	620.618	0.0769129	0.192834	0.398856	0.689999	1	1.05476
ENSG00000146243	IRAK1BP1	interleukin 1 receptor associated kinase 1 binding protein 1 [Source:HGNC Symbol;Acc:HGNC:17368]	273.4	-0.0777263	0.122768	-0.633114	0.526659	1	-1.05535
ENSG00000146250	PRSS35	serine protease 35 [Source:HGNC Symbol;Acc:HGNC:21387]	2.49036	0	1.40393	0	1	1	-1
ENSG00000146373	RNF217	ring finger protein 217 [Source:HGNC Symbol;Acc:HGNC:21487]	496.634	-0.0707811	0.315284	-0.2245	0.822369	1	-1.05029
ENSG00000146530	VWDE	von Willebrand factor D and EGF domains [Source:HGNC Symbol;Acc:HGNC:21897]	173.259	-0.0440956	0.235264	-0.18743	0.851323	1	-1.03104
ENSG00000146648	EGFR	epidermal growth factor receptor [Source:HGNC Symbol;Acc:HGNC:3236]	9396.68	0.0618486	0.218257	0.283375	0.77689	1	1.0438
ENSG00000146674	IGFBP3	insulin like growth factor binding protein 3 [Source:HGNC Symbol;Acc:HGNC:5472]	63.4829	-0.685374	0.83435	-0.821446	0.411392	1	-1.60812
ENSG00000146676	PURB	purine rich element binding protein B [Source:HGNC Symbol;Acc:HGNC:9702]	2317.15	0.0779677	0.119525	0.652312	0.5142	1	1.05553
ENSG00000146776	ATXN7L1	ataxin 7 like 1 [Source:HGNC Symbol;Acc:HGNC:22210]	214.444	0.352155	0.195495	1.80135	0.0716481	1	1.27647
ENSG00000146802	TMEM168	transmembrane protein 168 [Source:HGNC Symbol;Acc:HGNC:25826]	1027.94	0.00430281	0.158535	0.027141	0.978347	1	1.00299
ENSG00000146842	TMEM209	transmembrane protein 209 [Source:HGNC Symbol;Acc:HGNC:21898]	1254.9	0.0528195	0.126741	0.41675	0.676861	1	1.03729
ENSG00000146859	TMEM140	transmembrane protein 140 [Source:HGNC Symbol;Acc:HGNC:21870]	300.988	0.130462	0.208722	0.625052	0.531937	1	1.09464
ENSG00000146909	NOM1	nucleolar protein with MIF4G domain 1 [Source:HGNC Symbol;Acc:HGNC:13244]	1926.87	0.0736645	0.128092	0.575089	0.565231	1	1.05239
ENSG00000147003	CLTRN	collectrin, amino acid transport regulator [Source:HGNC Symbol;Acc:HGNC:29437]	24.7104	0.172007	0.402226	0.427637	0.668915	1	1.12662
ENSG00000147010	SH3KBP1	SH3 domain containing kinase binding protein 1 [Source:HGNC Symbol;Acc:HGNC:13867]	1782.3	-0.107989	0.146415	-0.737556	0.460784	1	-1.07773
ENSG00000147041	SYTL5	synaptotagmin like 5 [Source:HGNC Symbol;Acc:HGNC:15589]	964.846	0.0935017	0.975552	0.095845	0.923644	1	1.06696
ENSG00000147044	CASK	calcium/calmodulin dependent serine protein kinase [Source:HGNC Symbol;Acc:HGNC:1497]	1471.66	0.112734	0.0993116	1.13515	0.256311	1	1.08128
ENSG00000147050	KDM6A	lysine demethylase 6A [Source:HGNC Symbol;Acc:HGNC:12637]	734.647	0.150492	0.138141	1.08941	0.275974	1	1.10995
ENSG00000147065	MSN	moesin [Source:HGNC Symbol;Acc:HGNC:7373]	10193.4	0.00441422	0.102877	0.0429079	0.965775	1	1.00306
ENSG00000147099	HDAC8	histone deacetylase 8 [Source:HGNC Symbol;Acc:HGNC:13315]	550.694	-0.0715496	0.0946262	-0.756129	0.449572	1	-1.05084
ENSG00000147117	ZNF157	zinc finger protein 157 [Source:HGNC Symbol;Acc:HGNC:12942]	10.9502	0.0510283	0.444509	0.114797	0.908606	1	1.036
ENSG00000147121	KRBOX4	KRAB box domain containing 4 [Source:HGNC Symbol;Acc:HGNC:26007]	187.69	0.0424874	0.18228	0.233089	0.815693	1	1.02989
ENSG00000147160	AWAT2	acyl-CoA wax alcohol acyltransferase 2 [Source:HGNC Symbol;Acc:HGNC:23251]	1.2386	0.735326	1.76226	0.417264	0.676485	1	1.66477
ENSG00000147168	IL2RG	interleukin 2 receptor subunit gamma [Source:HGNC Symbol;Acc:HGNC:6010]	4.34954	0	1.42445	0	1	1	-1
ENSG00000147180	ZNF711	zinc finger protein 711 [Source:HGNC Symbol;Acc:HGNC:13128]	138.927	0.168642	0.234639	0.718731	0.472306	1	1.124
ENSG00000147234	FRMPD3	FERM and PDZ domain containing 3 [Source:HGNC Symbol;Acc:HGNC:29382]	3.80208	0.757337	1.2076	0.627141	0.530567	1	1.69037
ENSG00000147408	CSGALNACT1	chondroitin sulfate N-acetylgalactosaminyltransferase 1 [Source:HGNC Symbol;Acc:HGNC:24290]	662.394	-0.0645489	0.362067	-0.178279	0.858504	1	-1.04576
ENSG00000147416	ATP6V1B2	ATPase H+ transporting V1 subunit B2 [Source:HGNC Symbol;Acc:HGNC:854]	2224	0.0380853	0.0501728	0.759083	0.447803	1	1.02675
ENSG00000147419	CCDC25	coiled-coil domain containing 25 [Source:HGNC Symbol;Acc:HGNC:25591]	1838.4	-0.121845	0.143196	-0.850897	0.394827	1	-1.08813
ENSG00000147421	HMBOX1	homeobox containing 1 [Source:HGNC Symbol;Acc:HGNC:26137]	312.789	0.0939731	0.165262	0.56863	0.569607	1	1.06731
ENSG00000147437	GNRH1	gonadotropin releasing hormone 1 [Source:HGNC Symbol;Acc:HGNC:4419]	9.78336	0.0580945	0.620916	0.0935626	0.925457	1	1.04109
ENSG00000147471	PLPBP	pyridoxal phosphate binding protein [Source:HGNC Symbol;Acc:HGNC:9457]	1158.05	0.0338356	0.12009	0.281752	0.778134	1	1.02373
ENSG00000147488	ST18	ST18 C2H2C-type zinc finger transcription factor [Source:HGNC Symbol;Acc:HGNC:18695]	17.9754	-0.0334395	0.818477	-0.0408558	0.967411	1	-1.02345
ENSG00000147533	GOLGA7	golgin A7 [Source:HGNC Symbol;Acc:HGNC:24876]	1321.23	-0.0335542	0.0841224	-0.398874	0.689986	1	-1.02353
ENSG00000147548	NSD3	nuclear receptor binding SET domain protein 3 [Source:HGNC Symbol;Acc:HGNC:12767]	1982.65	0.114475	0.12675	0.903156	0.366443	1	1.08258
ENSG00000147606	SLC26A7	solute carrier family 26 member 7 [Source:HGNC Symbol;Acc:HGNC:14467]	7.46302	0.849484	0.570803	1.48823	0.136691	1	1.80186
ENSG00000147642	SYBU	syntabulin [Source:HGNC Symbol;Acc:HGNC:26011]	591.315	-0.240933	0.198528	-1.2136	0.224902	1	-1.18176
ENSG00000147650	LRP12	LDL receptor related protein 12 [Source:HGNC Symbol;Acc:HGNC:31708]	689.787	0.0375434	0.159717	0.235062	0.814161	1	1.02636
ENSG00000147676	MAL2	mal, T cell differentiation protein 2 [Source:HGNC Symbol;Acc:HGNC:13634]	9969.28	0.0121945	0.0836051	0.145858	0.884033	1	1.00849
ENSG00000147689	FAM83A	family with sequence similarity 83 member A [Source:HGNC Symbol;Acc:HGNC:28210]	6225.09	-0.0222935	0.329215	-0.0677174	0.946011	1	-1.01557
ENSG00000147789	ZNF7	zinc finger protein 7 [Source:HGNC Symbol;Acc:HGNC:13139]	1060.66	0.0319177	0.117518	0.2716	0.78593	1	1.02237
ENSG00000147813	NAPRT	nicotinate phosphoribosyltransferase [Source:HGNC Symbol;Acc:HGNC:30450]	883.846	0.0574302	0.246394	0.233083	0.815697	1	1.04061
ENSG00000147889	CDKN2A	cyclin dependent kinase inhibitor 2A [Source:HGNC Symbol;Acc:HGNC:1787]	12.3853	1.33864	1.25163	1.06952	0.284837	1	2.52912
ENSG00000147912	FBXO10	F-box protein 10 [Source:HGNC Symbol;Acc:HGNC:13589]	215.193	-0.0367437	0.230605	-0.159336	0.873404	1	-1.0258
ENSG00000148090	AUH	AU RNA binding methylglutaconyl-CoA hydratase [Source:HGNC Symbol;Acc:HGNC:890]	497.736	0.0723564	0.167535	0.43189	0.665822	1	1.05143
ENSG00000148180	GSN	gelsolin [Source:HGNC Symbol;Acc:HGNC:4620]	3710.95	-0.0711914	0.253866	-0.280429	0.779148	1	-1.05058
ENSG00000148200	NR6A1	nuclear receptor subfamily 6 group A member 1 [Source:HGNC Symbol;Acc:HGNC:7985]	145.923	-0.0280134	0.181332	-0.154486	0.877226	1	-1.01961
ENSG00000148343	MIGA2	mitoguardin 2 [Source:HGNC Symbol;Acc:HGNC:23621]	805.952	0.0255475	0.147082	0.173696	0.862104	1	1.01787
ENSG00000148411	NACC2	NACC family member 2 [Source:HGNC Symbol;Acc:HGNC:23846]	1586.92	0.0302786	0.116086	0.260828	0.794225	1	1.02121
ENSG00000148426	PROSER2	proline and serine rich 2 [Source:HGNC Symbol;Acc:HGNC:23728]	1150.95	-0.0326461	0.219755	-0.148556	0.881904	1	-1.02289
ENSG00000148444	COMMD3	COMM domain containing 3 [Source:HGNC Symbol;Acc:HGNC:23332]	800.297	-0.0869624	0.121948	-0.713112	0.475777	1	-1.06213
ENSG00000148484	RSU1	Ras suppressor protein 1 [Source:HGNC Symbol;Acc:HGNC:10464]	1673.76	-0.00158356	0.130797	-0.012107	0.99034	1	-1.0011
ENSG00000148688	RPP30	ribonuclease P/MRP subunit p30 [Source:HGNC Symbol;Acc:HGNC:17688]	776.633	-0.0502122	0.13702	-0.366459	0.714023	1	-1.03542
ENSG00000148848	ADAM12	ADAM metallopeptidase domain 12 [Source:HGNC Symbol;Acc:HGNC:190]	470.406	0.134057	0.292363	0.458531	0.646571	1	1.09738
ENSG00000148925	BTBD10	BTB domain containing 10 [Source:HGNC Symbol;Acc:HGNC:21445]	994.567	0.0750702	0.0809904	0.926902	0.353977	1	1.05341
ENSG00000148926	ADM	adrenomedullin [Source:HGNC Symbol;Acc:HGNC:259]	210.728	0.00249876	0.536243	0.00465975	0.996282	1	1.00173
ENSG00000148950	IMMP1L	inner mitochondrial membrane peptidase subunit 1 [Source:HGNC Symbol;Acc:HGNC:26317]	159.095	0.155117	0.26905	0.576536	0.564253	1	1.11351
ENSG00000149043	SYT8	synaptotagmin 8 [Source:HGNC Symbol;Acc:HGNC:19264]	3174.47	0.101196	0.326194	0.310232	0.756385	1	1.07266
ENSG00000149054	ZNF215	zinc finger protein 215 [Source:HGNC Symbol;Acc:HGNC:13007]	88.9249	0.0156824	0.233942	0.0670353	0.946554	1	1.01093
ENSG00000149084	HSD17B12	hydroxysteroid 17-beta dehydrogenase 12 [Source:HGNC Symbol;Acc:HGNC:18646]	2734.17	0.0504071	0.155696	0.323754	0.746124	1	1.03556
ENSG00000149090	PAMR1	peptidase domain containing associated with muscle regeneration 1 [Source:HGNC Symbol;Acc:HGNC:24554]	4.3902	0.315189	0.649312	0.48542	0.627379	1	1.24417
ENSG00000149091	DGKZ	diacylglycerol kinase zeta [Source:HGNC Symbol;Acc:HGNC:2857]	3581.12	-0.0718886	0.105499	-0.681413	0.49561	1	-1.05109
ENSG00000149196	HIKESHI	heat shock protein nuclear import factor hikeshi [Source:HGNC Symbol;Acc:HGNC:26938]	783.783	-0.0482804	0.121667	-0.396824	0.691497	1	-1.03403
ENSG00000149218	ENDOD1	endonuclease domain containing 1 [Source:HGNC Symbol;Acc:HGNC:29129]	1065.94	0.0729564	0.13396	0.544613	0.58602	1	1.05187
ENSG00000149260	CAPN5	calpain 5 [Source:HGNC Symbol;Acc:HGNC:1482]	106.298	0.276015	0.349972	0.788678	0.4303	1	1.21085
ENSG00000149289	ZC3H12C	zinc finger CCCH-type containing 12C [Source:HGNC Symbol;Acc:HGNC:29362]	1332.69	0.0639391	0.296067	0.215962	0.829018	1	1.04532
ENSG00000149311	ATM	ATM serine/threonine kinase [Source:HGNC Symbol;Acc:HGNC:795]	1214.78	-0.117832	0.199203	-0.591516	0.554175	1	-1.0851
ENSG00000149313	AASDHPPT	aminoadipate-semialdehyde dehydrogenase-phosphopantetheinyl transferase [Source:HGNC Symbol;Acc:HGNC:14235]	1711.08	-0.0154403	0.0951774	-0.162227	0.871127	1	-1.01076
ENSG00000149527	PLCH2	phospholipase C eta 2 [Source:HGNC Symbol;Acc:HGNC:29037]	233.302	0.065766	0.390226	0.168533	0.866164	1	1.04664
ENSG00000149541	B3GAT3	beta-1,3-glucuronyltransferase 3 [Source:HGNC Symbol;Acc:HGNC:923]	1159.15	-0.039008	0.179348	-0.217499	0.827819	1	-1.02741
ENSG00000149573	MPZL2	myelin protein zero like 2 [Source:HGNC Symbol;Acc:HGNC:3496]	2379.85	0.014752	0.170876	0.0863315	0.931203	1	1.01028
ENSG00000149582	TMEM25	transmembrane protein 25 [Source:HGNC Symbol;Acc:HGNC:25890]	43.652	0.0847802	0.368029	0.230363	0.81781	1	1.06053
ENSG00000149591	TAGLN	transgelin [Source:HGNC Symbol;Acc:HGNC:11553]	167.937	-0.0325823	0.338113	-0.0963652	0.923231	1	-1.02284
ENSG00000149596	JPH2	junctophilin 2 [Source:HGNC Symbol;Acc:HGNC:14202]	691.354	0.1409	0.24432	0.576703	0.56414	1	1.10259
ENSG00000149609	C20orf144	chromosome 20 open reading frame 144 [Source:HGNC Symbol;Acc:HGNC:16137]	8.44776	-0.0284227	0.494279	-0.0575033	0.954144	1	-1.0199
ENSG00000149658	YTHDF1	YTH N6-methyladenosine RNA binding protein 1 [Source:HGNC Symbol;Acc:HGNC:15867]	2740.19	-0.0673948	0.0636372	-1.05905	0.289579	1	-1.04782
ENSG00000149781	FERMT3	fermitin family member 3 [Source:HGNC Symbol;Acc:HGNC:23151]	15.1575	0.136897	0.612145	0.223635	0.823041	1	1.09954
ENSG00000149948	HMGA2	high mobility group AT-hook 2 [Source:HGNC Symbol;Acc:HGNC:5009]	1741.9	-0.0987587	0.191934	-0.514544	0.606871	1	-1.07085
ENSG00000150051	MKX	mohawk homeobox [Source:HGNC Symbol;Acc:HGNC:23729]	3.75916	0	1.97466	0	1	1	-1
ENSG00000150337	FCGR1A	Fc fragment of IgG receptor Ia [Source:HGNC Symbol;Acc:HGNC:3613]	12.2692	0.265591	1.26901	0.20929	0.834222	1	1.20213
ENSG00000150401	DCUN1D2	defective in cullin neddylation 1 domain containing 2 [Source:HGNC Symbol;Acc:HGNC:20328]	522.811	0.171135	0.127152	1.34591	0.178332	1	1.12594
ENSG00000150433	TMEM218	transmembrane protein 218 [Source:HGNC Symbol;Acc:HGNC:27344]	274.442	0.0719283	0.129524	0.555327	0.578671	1	1.05112
ENSG00000150455	TIRAP	TIR domain containing adaptor protein [Source:HGNC Symbol;Acc:HGNC:17192]	199.2	0.0726067	0.122879	0.59088	0.554601	1	1.05162
ENSG00000150457	LATS2	large tumor suppressor kinase 2 [Source:HGNC Symbol;Acc:HGNC:6515]	868.42	0.0333228	0.163235	0.20414	0.838244	1	1.02337
ENSG00000150471	ADGRL3	adhesion G protein-coupled receptor L3 [Source:HGNC Symbol;Acc:HGNC:20974]	42.4691	-0.429304	0.456417	-0.940596	0.346912	1	-1.34658
ENSG00000150625	GPM6A	glycoprotein M6A [Source:HGNC Symbol;Acc:HGNC:4460]	44.2531	0.0394858	0.262446	0.150453	0.880407	1	1.02775
ENSG00000150628	SPATA4	spermatogenesis associated 4 [Source:HGNC Symbol;Acc:HGNC:17333]	1.76996	-0.992856	1.17821	-0.842683	0.399406	1	-1.99012
ENSG00000150630	VEGFC	vascular endothelial growth factor C [Source:HGNC Symbol;Acc:HGNC:12682]	316.423	0.00833004	0.183693	0.0453477	0.96383	1	1.00579
ENSG00000150656	CNDP1	carnosine dipeptidase 1 [Source:HGNC Symbol;Acc:HGNC:20675]	2.29906	1.22255	1.0102	1.21021	0.2262	1	2.33358
ENSG00000150667	FSIP1	fibrous sheath interacting protein 1 [Source:HGNC Symbol;Acc:HGNC:21674]	51.0268	-0.205537	0.378662	-0.542798	0.587269	1	-1.15312
ENSG00000150672	DLG2	discs large MAGUK scaffold protein 2 [Source:HGNC Symbol;Acc:HGNC:2901]	13.5774	-0.407919	0.437128	-0.933179	0.350727	1	-1.32677
ENSG00000150687	PRSS23	serine protease 23 [Source:HGNC Symbol;Acc:HGNC:14370]	4805.38	0.104052	0.317168	0.328067	0.742861	1	1.07479
ENSG00000150722	PPP1R1C	protein phosphatase 1 regulatory inhibitor subunit 1C [Source:HGNC Symbol;Acc:HGNC:14940]	101.95	-0.0106015	0.142615	-0.0743366	0.940743	1	-1.00738
ENSG00000150782	IL18	interleukin 18 [Source:HGNC Symbol;Acc:HGNC:5986]	2246.74	-0.0526327	0.152209	-0.345793	0.729499	1	-1.03716
ENSG00000150867	PIP4K2A	phosphatidylinositol-5-phosphate 4-kinase type 2 alpha [Source:HGNC Symbol;Acc:HGNC:8997]	1019.74	-0.0938833	0.177803	-0.528017	0.597487	1	-1.06724
ENSG00000150938	CRIM1	cysteine rich transmembrane BMP regulator 1 [Source:HGNC Symbol;Acc:HGNC:2359]	3417.69	0.0311919	0.178046	0.175191	0.86093	1	1.02186
ENSG00000150995	ITPR1	inositol 1,4,5-trisphosphate receptor type 1 [Source:HGNC Symbol;Acc:HGNC:6180]	478.08	0.087049	0.337292	0.258082	0.796344	1	1.0622
ENSG00000151014	NOCT	nocturnin [Source:HGNC Symbol;Acc:HGNC:14254]	259.659	-0.0580643	0.230343	-0.252078	0.800981	1	-1.04107
ENSG00000151023	ENKUR	enkurin, TRPC channel interacting protein [Source:HGNC Symbol;Acc:HGNC:28388]	6.15145	0.55993	0.649004	0.862752	0.388274	1	1.4742
ENSG00000151065	DCP1B	decapping mRNA 1B [Source:HGNC Symbol;Acc:HGNC:24451]	338.26	-0.037313	0.146606	-0.254512	0.7991	1	-1.0262
ENSG00000151224	MAT1A	methionine adenosyltransferase 1A [Source:HGNC Symbol;Acc:HGNC:6903]	25.6486	0.507888	0.599715	0.846882	0.397061	1	1.42197
ENSG00000151229	SLC2A13	solute carrier family 2 member 13 [Source:HGNC Symbol;Acc:HGNC:15956]	188.517	0.0064161	0.217083	0.029556	0.976421	1	1.00446
ENSG00000151287	TEX30	testis expressed 30 [Source:HGNC Symbol;Acc:HGNC:25188]	340.564	0.0141621	0.268937	0.0526594	0.958003	1	1.00986
ENSG00000151376	ME3	malic enzyme 3 [Source:HGNC Symbol;Acc:HGNC:6985]	8.59726	-0.288369	0.391928	-0.73577	0.461871	1	-1.22126
ENSG00000151413	NUBPL	nucleotide binding protein like [Source:HGNC Symbol;Acc:HGNC:20278]	624.415	-0.0783209	0.111087	-0.705039	0.480786	1	-1.05579
ENSG00000151470	C4orf33	chromosome 4 open reading frame 33 [Source:HGNC Symbol;Acc:HGNC:27025]	182.206	-0.236395	0.256922	-0.920106	0.357517	1	-1.17805
ENSG00000151498	ACAD8	acyl-CoA dehydrogenase family member 8 [Source:HGNC Symbol;Acc:HGNC:87]	576.91	0.0146941	0.117165	0.125413	0.900196	1	1.01024
ENSG00000151532	VTI1A	vesicle transport through interaction with t-SNAREs 1A [Source:HGNC Symbol;Acc:HGNC:17792]	744.214	0.0336486	0.110442	0.304671	0.760617	1	1.0236
ENSG00000151612	ZNF827	zinc finger protein 827 [Source:HGNC Symbol;Acc:HGNC:27193]	444.938	0.14296	0.219527	0.651218	0.514906	1	1.10417
ENSG00000151617	EDNRA	endothelin receptor type A [Source:HGNC Symbol;Acc:HGNC:3179]	16.5806	0.0772023	0.355656	0.21707	0.828153	1	1.05497
ENSG00000151650	VENTX	VENT homeobox [Source:HGNC Symbol;Acc:HGNC:13639]	5.57846	0.822706	0.691028	1.19055	0.233829	1	1.76872
ENSG00000151657	KIN	Kin17 DNA and RNA binding protein [Source:HGNC Symbol;Acc:HGNC:6327]	364.534	-0.0419604	0.254958	-0.164578	0.869276	1	-1.02951
ENSG00000151665	PIGF	phosphatidylinositol glycan anchor biosynthesis class F [Source:HGNC Symbol;Acc:HGNC:8962]	612.1	0.0120542	0.0959371	0.125647	0.900011	1	1.00839
ENSG00000151687	ANKAR	ankyrin and armadillo repeat containing [Source:HGNC Symbol;Acc:HGNC:26350]	50.3342	0.0595722	0.241361	0.246818	0.805049	1	1.04216
ENSG00000151715	TMEM45B	transmembrane protein 45B [Source:HGNC Symbol;Acc:HGNC:25194]	85.7823	0.27208	0.531021	0.512371	0.608391	1	1.20755
ENSG00000151718	WWC2	WW and C2 domain containing 2 [Source:HGNC Symbol;Acc:HGNC:24148]	950.181	0.00711556	0.208402	0.0341434	0.972763	1	1.00494
ENSG00000151748	SAV1	salvador family WW domain containing protein 1 [Source:HGNC Symbol;Acc:HGNC:17795]	1382.67	0.0568829	0.0921009	0.617615	0.536829	1	1.04022
ENSG00000151789	ZNF385D	zinc finger protein 385D [Source:HGNC Symbol;Acc:HGNC:26191]	7.91994	0.845246	1.10891	0.762231	0.445922	1	1.79657
ENSG00000151806	GUF1	GTP binding elongation factor GUF1 [Source:HGNC Symbol;Acc:HGNC:25799]	1119.54	-0.00955675	0.14899	-0.0641437	0.948856	1	-1.00665
ENSG00000151881	TMEM267	transmembrane protein 267 [Source:HGNC Symbol;Acc:HGNC:26139]	460.654	0.108843	0.175539	0.62005	0.535225	1	1.07836
ENSG00000152078	TLCD4	TLC domain containing 4 [Source:HGNC Symbol;Acc:HGNC:26477]	244.875	0.279252	0.223734	1.24815	0.211978	1	1.21357
ENSG00000152104	PTPN14	protein tyrosine phosphatase non-receptor type 14 [Source:HGNC Symbol;Acc:HGNC:9647]	3947.09	0.13251	0.261686	0.506372	0.612596	1	1.0962
ENSG00000152117	SMPD4BP	sphingomyelin phosphodiesterase 4B, pseudogene [Source:HGNC Symbol;Acc:HGNC:24761]	502.706	0.11173	0.196519	0.568544	0.569665	1	1.08052
ENSG00000152128	TMEM163	transmembrane protein 163 [Source:HGNC Symbol;Acc:HGNC:25380]	11.1313	-0.545324	0.992316	-0.549546	0.58263	1	-1.45935
ENSG00000152133	GPATCH11	G-patch domain containing 11 [Source:HGNC Symbol;Acc:HGNC:26768]	588.155	-0.0850889	0.187677	-0.453379	0.650276	1	-1.06075
ENSG00000152147	GEMIN6	gem nuclear organelle associated protein 6 [Source:HGNC Symbol;Acc:HGNC:20044]	583.198	0.0146913	0.176748	0.0831202	0.933756	1	1.01024
ENSG00000152193	OBI1	ORC ubiquitin ligase 1 [Source:HGNC Symbol;Acc:HGNC:20308]	567.683	-0.0260803	0.129876	-0.200809	0.840848	1	-1.01824
ENSG00000152240	HAUS1	HAUS augmin like complex subunit 1 [Source:HGNC Symbol;Acc:HGNC:25174]	562.464	-0.175507	0.136096	-1.28958	0.197195	1	-1.12936
ENSG00000152256	PDK1	pyruvate dehydrogenase kinase 1 [Source:HGNC Symbol;Acc:HGNC:8809]	1150.07	0.065624	0.26166	0.250799	0.80197	1	1.04654
ENSG00000152291	TGOLN2	trans-golgi network protein 2 [Source:HGNC Symbol;Acc:HGNC:15450]	5409.17	0.0181418	0.0981546	0.184829	0.853363	1	1.01265
ENSG00000152377	SPOCK1	SPARC (osteonectin), cwcv and kazal like domains proteoglycan 1 [Source:HGNC Symbol;Acc:HGNC:11251]	336.943	-0.0800219	0.711728	-0.112433	0.91048	1	-1.05703
ENSG00000152380	FAM151B	family with sequence similarity 151 member B [Source:HGNC Symbol;Acc:HGNC:33716]	15.6494	-0.112195	0.409163	-0.274205	0.783927	1	-1.08087
ENSG00000152404	CWF19L2	CWF19 like cell cycle control factor 2 [Source:HGNC Symbol;Acc:HGNC:26508]	298.094	-0.0437039	0.160295	-0.272646	0.785125	1	-1.03076
ENSG00000152413	HOMER1	homer scaffold protein 1 [Source:HGNC Symbol;Acc:HGNC:17512]	1023.55	0.00146352	0.2166	0.00675678	0.994609	1	1.00101
ENSG00000152422	XRCC4	X-ray repair cross complementing 4 [Source:HGNC Symbol;Acc:HGNC:12831]	340.886	-0.0110167	0.182536	-0.0603536	0.951874	1	-1.00767
ENSG00000152430	BOLL	boule homolog, RNA binding protein [Source:HGNC Symbol;Acc:HGNC:14273]	1.65822	1.88015	1.79898	1.04512	0.295966	1	3.68114
ENSG00000152457	DCLRE1C	DNA cross-link repair 1C [Source:HGNC Symbol;Acc:HGNC:17642]	379.814	0.0492656	0.158542	0.310742	0.755997	1	1.03474
ENSG00000152463	OLAH	oleoyl-ACP hydrolase [Source:HGNC Symbol;Acc:HGNC:25625]	24.1726	-0.00760479	0.451733	-0.0168347	0.986568	1	-1.00529
ENSG00000152464	RPP38	ribonuclease P/MRP subunit p38 [Source:HGNC Symbol;Acc:HGNC:30329]	506.979	-0.138264	0.121623	-1.13682	0.255613	1	-1.10058
ENSG00000152495	CAMK4	calcium/calmodulin dependent protein kinase IV [Source:HGNC Symbol;Acc:HGNC:1464]	16.4008	0.914707	0.776642	1.17777	0.238888	1	1.88519
ENSG00000152642	GPD1L	glycerol-3-phosphate dehydrogenase 1 like [Source:HGNC Symbol;Acc:HGNC:28956]	2152.24	-0.0156139	0.10915	-0.143049	0.886251	1	-1.01088
ENSG00000152661	GJA1	gap junction protein alpha 1 [Source:HGNC Symbol;Acc:HGNC:4274]	336.356	-0.00178356	0.754085	-0.00236519	0.998113	1	-1.00124
ENSG00000152683	SLC30A6	solute carrier family 30 member 6 [Source:HGNC Symbol;Acc:HGNC:19305]	1361.9	0.0510608	0.113779	0.44877	0.653597	1	1.03603
ENSG00000152689	RASGRP3	RAS guanyl releasing protein 3 [Source:HGNC Symbol;Acc:HGNC:14545]	25.6347	0.241772	0.400829	0.60318	0.546389	1	1.18244
ENSG00000152700	SAR1B	secretion associated Ras related GTPase 1B [Source:HGNC Symbol;Acc:HGNC:10535]	1805.28	0.00995995	0.142605	0.0698427	0.944319	1	1.00693
ENSG00000152763	DNAI4	dynein axonemal intermediate chain 4 [Source:HGNC Symbol;Acc:HGNC:26252]	19.0272	-0.0656719	0.625991	-0.104909	0.916448	1	-1.04657
ENSG00000152936	LMNTD1	lamin tail domain containing 1 [Source:HGNC Symbol;Acc:HGNC:26683]	1.03959	0.0604304	1.57206	0.0384403	0.969337	1	1.04278
ENSG00000152939	MARVELD2	MARVEL domain containing 2 [Source:HGNC Symbol;Acc:HGNC:26401]	364.423	0.284002	0.255832	1.11011	0.266952	1	1.21757
ENSG00000152942	RAD17	RAD17 checkpoint clamp loader component [Source:HGNC Symbol;Acc:HGNC:9807]	266.61	-0.366758	0.290804	-1.26119	0.207241	1	-1.28945
ENSG00000152954	NRSN1	neurensin 1 [Source:HGNC Symbol;Acc:HGNC:17881]	1.51597	0.38026	1.46397	0.259746	0.79506	1	1.30158
ENSG00000153132	CLGN	calmegin [Source:HGNC Symbol;Acc:HGNC:2060]	21.16	-0.759326	0.628055	-1.20901	0.226658	1	-1.6927
ENSG00000153157	SYCP2L	synaptonemal complex protein 2 like [Source:HGNC Symbol;Acc:HGNC:21537]	5.06244	-1.01027	0.633451	-1.59487	0.110741	1	-2.01429
ENSG00000153165	RGPD3	RANBP2 like and GRIP domain containing 3 [Source:HGNC Symbol;Acc:HGNC:32416]	10.2326	0.841624	0.713107	1.18022	0.237912	1	1.79207
ENSG00000153179	RASSF3	Ras association domain family member 3 [Source:HGNC Symbol;Acc:HGNC:14271]	1209.71	-0.0162818	0.0966898	-0.168392	0.866275	1	-1.01135
ENSG00000153246	PLA2R1	phospholipase A2 receptor 1 [Source:HGNC Symbol;Acc:HGNC:9042]	223.345	0.123174	0.21925	0.561799	0.574253	1	1.08913
ENSG00000153291	SLC25A27	solute carrier family 25 member 27 [Source:HGNC Symbol;Acc:HGNC:21065]	110.27	0.0941933	0.476845	0.197534	0.843409	1	1.06747
ENSG00000153292	ADGRF1	adhesion G protein-coupled receptor F1 [Source:HGNC Symbol;Acc:HGNC:18990]	133.198	0.14144	0.540592	0.26164	0.793599	1	1.10301
ENSG00000153303	FRMD1	FERM domain containing 1 [Source:HGNC Symbol;Acc:HGNC:21240]	1.14393	-1.73867	1.53544	-1.13236	0.257483	1	-3.33728
ENSG00000153310	CYRIB	CYFIP related Rac1 interactor B [Source:HGNC Symbol;Acc:HGNC:25216]	3777.34	0.0186787	0.149587	0.124869	0.900627	1	1.01303
ENSG00000153551	CMTM7	CKLF like MARVEL transmembrane domain containing 7 [Source:HGNC Symbol;Acc:HGNC:19178]	550.511	-0.0906459	0.197451	-0.459081	0.646176	1	-1.06485
ENSG00000153558	FBXL2	F-box and leucine rich repeat protein 2 [Source:HGNC Symbol;Acc:HGNC:13598]	163.511	0.456292	0.305325	1.49445	0.135059	1	1.37201
ENSG00000153707	PTPRD	protein tyrosine phosphatase receptor type D [Source:HGNC Symbol;Acc:HGNC:9668]	119.226	0.134247	0.77621	0.172952	0.862689	1	1.09752
ENSG00000153790	C7orf31	chromosome 7 open reading frame 31 [Source:HGNC Symbol;Acc:HGNC:21722]	64.4662	0.168086	0.212083	0.792549	0.428041	1	1.12357
ENSG00000153814	JAZF1	JAZF zinc finger 1 [Source:HGNC Symbol;Acc:HGNC:28917]	261.661	-0.0310902	0.189002	-0.164497	0.86934	1	-1.02178
ENSG00000153815	CMIP	c-Maf inducing protein [Source:HGNC Symbol;Acc:HGNC:24319]	3102.31	0.0539185	0.0897574	0.600713	0.548031	1	1.03808
[truncated: 15,903 more rows]

## Sheet: deg_mcf12a_form
ensembl_gene_id	hgnc_symbol	description	baseMean	log2FoldChange	lfcSE	stat	pvalue	padj	FC
ENSG00000002587	HS3ST1	heparan sulfate-glucosamine 3-sulfotransferase 1 [Source:HGNC Symbol;Acc:HGNC:5194]	36.1018	0.108111	0.641558	0.168514	0.866179	1	1.07782
ENSG00000002726	AOC1	amine oxidase copper containing 1 [Source:HGNC Symbol;Acc:HGNC:80]	3.86714	-0.761381	0.69899	-1.08926	0.27604	1	-1.69511
ENSG00000003056	M6PR	mannose-6-phosphate receptor, cation dependent [Source:HGNC Symbol;Acc:HGNC:6752]	3989.28	-0.070595	0.0643803	-1.09653	0.272846	1	-1.05015
ENSG00000003393	ALS2	alsin Rho guanine nucleotide exchange factor ALS2 [Source:HGNC Symbol;Acc:HGNC:443]	951.784	-0.142614	0.171095	-0.833538	0.404541	1	-1.1039
ENSG00000003400	CASP10	caspase 10 [Source:HGNC Symbol;Acc:HGNC:1500]	71.6202	-0.0605908	0.326844	-0.185382	0.85293	1	-1.04289
ENSG00000003402	CFLAR	CASP8 and FADD like apoptosis regulator [Source:HGNC Symbol;Acc:HGNC:1876]	1880.54	-0.101298	0.0948207	-1.06831	0.28538	1	-1.07274
ENSG00000003436	TFPI	tissue factor pathway inhibitor [Source:HGNC Symbol;Acc:HGNC:11760]	2222.54	-0.0670826	0.12767	-0.525437	0.599279	1	-1.0476
ENSG00000003509	NDUFAF7	NADH:ubiquinone oxidoreductase complex assembly factor 7 [Source:HGNC Symbol;Acc:HGNC:28816]	531.976	0.0174901	0.0828953	0.21099	0.832895	1	1.0122
ENSG00000003987	MTMR7	myotubularin related protein 7 [Source:HGNC Symbol;Acc:HGNC:7454]	67.483	-0.348065	0.281017	-1.23859	0.215497	1	-1.27285
ENSG00000004468	CD38	CD38 molecule [Source:HGNC Symbol;Acc:HGNC:1667]	3.25009	0.12068	0.835365	0.144464	0.885134	1	1.08725
ENSG00000004478	FKBP4	FKBP prolyl isomerase 4 [Source:HGNC Symbol;Acc:HGNC:3720]	13599.3	-0.088039	0.114784	-0.766994	0.443085	1	-1.06292
ENSG00000004776	HSPB6	heat shock protein family B (small) member 6 [Source:HGNC Symbol;Acc:HGNC:26511]	4.42269	0.941772	0.517282	1.82062	0.0686652	1	1.92089
ENSG00000004848	ARX	aristaless related homeobox [Source:HGNC Symbol;Acc:HGNC:18060]	26.3049	-1.17498	1.22024	-0.962912	0.335592	1	-2.2579
ENSG00000004866	ST7	suppression of tumorigenicity 7 [Source:HGNC Symbol;Acc:HGNC:11351]	515.726	-0.12277	0.0893932	-1.37337	0.169638	1	-1.08882
ENSG00000005238	FAM214B	family with sequence similarity 214 member B [Source:HGNC Symbol;Acc:HGNC:25666]	749.931	-0.0516978	0.182188	-0.28376	0.776594	1	-1.03648
ENSG00000005249	PRKAR2B	protein kinase cAMP-dependent type II regulatory subunit beta [Source:HGNC Symbol;Acc:HGNC:9392]	95.4528	-0.358491	0.564808	-0.634712	0.525616	1	-1.28208
ENSG00000005379	TSPOAP1	TSPO associated protein 1 [Source:HGNC Symbol;Acc:HGNC:16831]	11.6254	0.421806	0.738224	0.571379	0.567743	1	1.3396
ENSG00000005436	GCFC2	GC-rich sequence DNA-binding factor 2 [Source:HGNC Symbol;Acc:HGNC:1317]	865.66	-0.0898482	0.146548	-0.613099	0.539811	1	-1.06426
ENSG00000005483	KMT2E	lysine methyltransferase 2E (inactive) [Source:HGNC Symbol;Acc:HGNC:18541]	1710.07	-0.00446124	0.140201	-0.0318202	0.974615	1	-1.0031
ENSG00000005513	SOX8	SRY-box transcription factor 8 [Source:HGNC Symbol;Acc:HGNC:11203]	5.27084	0	1.33082	0	1	1	-1
ENSG00000005810	MYCBP2	MYC binding protein 2 [Source:HGNC Symbol;Acc:HGNC:23386]	1763.84	0.0948748	0.211434	0.44872	0.653634	1	1.06797
ENSG00000005884	ITGA3	integrin subunit alpha 3 [Source:HGNC Symbol;Acc:HGNC:6139]	17605.2	0.0124136	0.0985688	0.125939	0.89978	1	1.00864
ENSG00000006007	GDE1	glycerophosphodiester phosphodiesterase 1 [Source:HGNC Symbol;Acc:HGNC:29644]	2865.74	0.0420813	0.0898677	0.468259	0.6396	1	1.0296
ENSG00000006062	MAP3K14	mitogen-activated protein kinase kinase kinase 14 [Source:HGNC Symbol;Acc:HGNC:6853]	338.619	-0.0667161	0.160386	-0.415972	0.677431	1	-1.04733
ENSG00000006194	ZNF263	zinc finger protein 263 [Source:HGNC Symbol;Acc:HGNC:13056]	1056	0.00825579	0.126844	0.0650863	0.948105	1	1.00574
ENSG00000006327	TNFRSF12A	TNF receptor superfamily member 12A [Source:HGNC Symbol;Acc:HGNC:18152]	3816.89	0.0338773	0.190452	0.177879	0.858818	1	1.02376
ENSG00000006534	ALDH3B1	aldehyde dehydrogenase 3 family member B1 [Source:HGNC Symbol;Acc:HGNC:410]	1479.73	0.00479356	0.284309	0.0168604	0.986548	1	1.00333
ENSG00000006555	TTC22	tetratricopeptide repeat domain 22 [Source:HGNC Symbol;Acc:HGNC:26067]	169.873	0.14592	0.197895	0.737362	0.460902	1	1.10644
ENSG00000006638	TBXA2R	thromboxane A2 receptor [Source:HGNC Symbol;Acc:HGNC:11608]	42.3403	-0.132987	0.240952	-0.551922	0.581002	1	-1.09656
ENSG00000006837	CDKL3	cyclin dependent kinase like 3 [Source:HGNC Symbol;Acc:HGNC:15483]	45.2688	0.0161974	0.317471	0.0510201	0.959309	1	1.01129
ENSG00000007038	PRSS21	serine protease 21 [Source:HGNC Symbol;Acc:HGNC:9485]	114.392	0	1.31942	0	1	1	-1
ENSG00000007129	CEACAM21	CEA cell adhesion molecule 21 [Source:HGNC Symbol;Acc:HGNC:28834]	0.711375	-0.46136	2.74621	-0.167999	0.866584	1	-1.37684
ENSG00000007168	PAFAH1B1	platelet activating factor acetylhydrolase 1b regulatory subunit 1 [Source:HGNC Symbol;Acc:HGNC:8574]	3724.48	-0.117202	0.108831	-1.07692	0.281515	1	-1.08463
ENSG00000007866	TEAD3	TEA domain transcription factor 3 [Source:HGNC Symbol;Acc:HGNC:11716]	876.364	0.130521	0.120888	1.07969	0.28028	1	1.09469
ENSG00000007944	MYLIP	myosin regulatory light chain interacting protein [Source:HGNC Symbol;Acc:HGNC:21155]	504.04	0.12194	0.199333	0.611739	0.540711	1	1.0882
ENSG00000007952	NOX1	NADPH oxidase 1 [Source:HGNC Symbol;Acc:HGNC:7889]	2.5403	0.159473	0.914145	0.17445	0.861512	1	1.11688
ENSG00000008056	SYN1	synapsin I [Source:HGNC Symbol;Acc:HGNC:11494]	10.5326	-0.254222	1.1049	-0.230086	0.818025	1	-1.19269
ENSG00000008256	CYTH3	cytohesin 3 [Source:HGNC Symbol;Acc:HGNC:9504]	978.211	0.0573626	0.117804	0.486932	0.626306	1	1.04056
ENSG00000008282	SYPL1	synaptophysin like 1 [Source:HGNC Symbol;Acc:HGNC:11507]	5828.01	-0.0260408	0.0937335	-0.277817	0.781153	1	-1.01821
ENSG00000008441	NFIX	nuclear factor I X [Source:HGNC Symbol;Acc:HGNC:7788]	3432.44	-0.0107634	0.164442	-0.0654537	0.947813	1	-1.00749
ENSG00000008853	RHOBTB2	Rho related BTB domain containing 2 [Source:HGNC Symbol;Acc:HGNC:18756]	2341.05	0.115004	0.156485	0.734923	0.462386	1	1.08298
ENSG00000009413	REV3L	REV3 like, DNA directed polymerase zeta catalytic subunit [Source:HGNC Symbol;Acc:HGNC:9968]	1037.24	0.188219	0.160627	1.17178	0.241287	1	1.13936
ENSG00000009694	TENM1	teneurin transmembrane protein 1 [Source:HGNC Symbol;Acc:HGNC:8117]	47.7321	-0.352911	0.737412	-0.47858	0.632237	1	-1.27713
ENSG00000009765	IYD	iodotyrosine deiodinase [Source:HGNC Symbol;Acc:HGNC:21071]	9.36333	0.488756	0.699926	0.698296	0.484992	1	1.40323
ENSG00000009780	FAM76A	family with sequence similarity 76 member A [Source:HGNC Symbol;Acc:HGNC:28530]	241.709	-0.109905	0.167149	-0.657529	0.510841	1	-1.07916
ENSG00000009830	POMT2	protein O-mannosyltransferase 2 [Source:HGNC Symbol;Acc:HGNC:19743]	1038.28	-0.0383	0.155109	-0.246924	0.804967	1	-1.0269
ENSG00000009844	VTA1	vesicle trafficking 1 [Source:HGNC Symbol;Acc:HGNC:20954]	2080.14	-0.0540873	0.101895	-0.530816	0.595546	1	-1.0382
ENSG00000010219	DYRK4	dual specificity tyrosine phosphorylation regulated kinase 4 [Source:HGNC Symbol;Acc:HGNC:3095]	289.297	-0.0418656	0.134375	-0.311558	0.755377	1	-1.02944
ENSG00000010244	ZNF207	zinc finger protein 207 [Source:HGNC Symbol;Acc:HGNC:12998]	5315.53	-0.0818937	0.059213	-1.38303	0.166654	1	-1.05841
ENSG00000010270	STARD3NL	STARD3 N-terminal like [Source:HGNC Symbol;Acc:HGNC:19169]	837.392	-0.127221	0.166556	-0.763834	0.444966	1	-1.09219
ENSG00000010295	IFFO1	intermediate filament family orphan 1 [Source:HGNC Symbol;Acc:HGNC:24970]	4.94449	-0.605935	0.665994	-0.90982	0.362917	1	-1.52196
ENSG00000010438	PRSS3	serine protease 3 [Source:HGNC Symbol;Acc:HGNC:9486]	4.51639	0.117344	0.575211	0.204002	0.838352	1	1.08474
ENSG00000010810	FYN	FYN proto-oncogene, Src family tyrosine kinase [Source:HGNC Symbol;Acc:HGNC:4037]	69.4704	-0.17455	0.396764	-0.439935	0.659984	1	-1.12861
ENSG00000011052	NME1-NME2	NME1-NME2 readthrough [Source:HGNC Symbol;Acc:HGNC:33531]	379.121	-0.0944695	0.234879	-0.402204	0.687534	1	-1.06767
ENSG00000011105	TSPAN9	tetraspanin 9 [Source:HGNC Symbol;Acc:HGNC:21640]	1077.79	0.0751101	0.200501	0.374613	0.707948	1	1.05344
ENSG00000011198	ABHD5	abhydrolase domain containing 5, lysophosphatidic acid acyltransferase [Source:HGNC Symbol;Acc:HGNC:21396]	968.176	0.0587304	0.185053	0.31737	0.750963	1	1.04155
ENSG00000011275	RNF216	ring finger protein 216 [Source:HGNC Symbol;Acc:HGNC:21698]	1836.37	-0.00302177	0.0655134	-0.0461244	0.963211	1	-1.0021
ENSG00000011422	PLAUR	plasminogen activator, urokinase receptor [Source:HGNC Symbol;Acc:HGNC:9053]	466.772	-0.0783953	0.265599	-0.295164	0.767869	1	-1.05584
ENSG00000011465	DCN	decorin [Source:HGNC Symbol;Acc:HGNC:2705]	222.635	-0.030308	0.523647	-0.0578787	0.953845	1	-1.02123
ENSG00000011590	ZBTB32	zinc finger and BTB domain containing 32 [Source:HGNC Symbol;Acc:HGNC:16763]	5.53009	1.54532	0.847847	1.82264	0.0683579	1	2.91869
ENSG00000012061	ERCC1	ERCC excision repair 1, endonuclease non-catalytic subunit [Source:HGNC Symbol;Acc:HGNC:3433]	1633.18	0.043438	0.132247	0.328462	0.742562	1	1.03057
ENSG00000012232	EXTL3	exostosin like glycosyltransferase 3 [Source:HGNC Symbol;Acc:HGNC:3518]	1696.27	-0.0578485	0.115721	-0.499898	0.617147	1	-1.04091
ENSG00000012779	ALOX5	arachidonate 5-lipoxygenase [Source:HGNC Symbol;Acc:HGNC:435]	5.21429	2.02929	8.6873	0.233592	0.815302	1	4.08203
ENSG00000013293	SLC7A14	solute carrier family 7 member 14 [Source:HGNC Symbol;Acc:HGNC:29326]	13.9716	1.62622	0.868121	1.87327	0.0610315	1	3.08703
ENSG00000013364	MVP	major vault protein [Source:HGNC Symbol;Acc:HGNC:7531]	3523.55	0.023296	0.232608	0.100151	0.920224	1	1.01628
ENSG00000013374	NUB1	negative regulator of ubiquitin like proteins 1 [Source:HGNC Symbol;Acc:HGNC:17623]	2178.92	-0.00666698	0.0938336	-0.0710511	0.943357	1	-1.00463
ENSG00000013375	PGM3	phosphoglucomutase 3 [Source:HGNC Symbol;Acc:HGNC:8907]	1400.27	-0.0837046	0.129473	-0.646502	0.517955	1	-1.05974
ENSG00000013619	MAMLD1	mastermind like domain containing 1 [Source:HGNC Symbol;Acc:HGNC:2568]	254.353	0.180798	0.251957	0.717576	0.473019	1	1.13351
ENSG00000014138	POLA2	DNA polymerase alpha 2, accessory subunit [Source:HGNC Symbol;Acc:HGNC:30073]	798.916	-0.135161	0.349934	-0.386249	0.699313	1	-1.09822
ENSG00000014919	COX15	cytochrome c oxidase assembly homolog COX15 [Source:HGNC Symbol;Acc:HGNC:2263]	1705.15	0.0597138	0.0798527	0.747799	0.454581	1	1.04226
ENSG00000015479	MATR3	matrin 3 [Source:HGNC Symbol;Acc:HGNC:6912]	8077.73	-0.116222	0.12048	-0.964651	0.33472	1	-1.08389
ENSG00000016082	ISL1	ISL LIM homeobox 1 [Source:HGNC Symbol;Acc:HGNC:6132]	22.3191	-0.538329	0.316425	-1.70128	0.0888895	1	-1.45229
ENSG00000016402	IL20RA	interleukin 20 receptor subunit alpha [Source:HGNC Symbol;Acc:HGNC:6003]	170.231	0.125635	0.233516	0.538017	0.590565	1	1.09099
ENSG00000016864	GLT8D1	glycosyltransferase 8 domain containing 1 [Source:HGNC Symbol;Acc:HGNC:24870]	984.498	0.0256341	0.0943573	0.271671	0.785875	1	1.01793
ENSG00000017427	IGF1	insulin like growth factor 1 [Source:HGNC Symbol;Acc:HGNC:5464]	2.36033	0.278726	1.22445	0.227633	0.819932	1	1.21312
ENSG00000018408	WWTR1	WW domain containing transcription regulator 1 [Source:HGNC Symbol;Acc:HGNC:24042]	2003.88	-0.0775002	0.13178	-0.588101	0.556465	1	-1.05519
ENSG00000018510	AGPS	alkylglycerone phosphate synthase [Source:HGNC Symbol;Acc:HGNC:327]	1845.22	0.0579765	0.19589	0.295965	0.767257	1	1.041
ENSG00000018699	TTC27	tetratricopeptide repeat domain 27 [Source:HGNC Symbol;Acc:HGNC:25986]	1170.85	-0.128633	0.0870293	-1.47804	0.139398	1	-1.09326
ENSG00000019186	CYP24A1	cytochrome P450 family 24 subfamily A member 1 [Source:HGNC Symbol;Acc:HGNC:2602]	113.246	-0.31982	0.746173	-0.428614	0.668204	1	-1.24817
ENSG00000019549	SNAI2	snail family transcriptional repressor 2 [Source:HGNC Symbol;Acc:HGNC:11094]	1512.39	-0.040106	0.138389	-0.289806	0.771965	1	-1.02819
ENSG00000020633	RUNX3	RUNX family transcription factor 3 [Source:HGNC Symbol;Acc:HGNC:10473]	7.05954	-0.0276978	0.584501	-0.047387	0.962205	1	-1.01938
ENSG00000020922	MRE11	MRE11 homolog, double strand break repair nuclease [Source:HGNC Symbol;Acc:HGNC:7230]	1188.76	0.0883641	0.152916	0.577862	0.563357	1	1.06316
ENSG00000021461	CYP3A43	cytochrome P450 family 3 subfamily A member 43 [Source:HGNC Symbol;Acc:HGNC:17450]	1.92895	0.918417	1.21218	0.757654	0.448658	1	1.89004
ENSG00000021574	SPAST	spastin [Source:HGNC Symbol;Acc:HGNC:11233]	541.909	0.206181	0.357271	0.5771	0.563872	1	1.15363
ENSG00000021776	AQR	aquarius intron-binding spliceosomal factor [Source:HGNC Symbol;Acc:HGNC:29513]	1518.97	-0.129289	0.116913	-1.10586	0.268789	1	-1.09375
ENSG00000021826	CPS1	carbamoyl-phosphate synthase 1 [Source:HGNC Symbol;Acc:HGNC:2323]	742.858	0.0809268	0.133656	0.605488	0.544855	1	1.0577
ENSG00000023171	GRAMD1B	GRAM domain containing 1B [Source:HGNC Symbol;Acc:HGNC:29214]	72.008	0.213369	0.769428	0.277309	0.781543	1	1.15939
ENSG00000023445	BIRC3	baculoviral IAP repeat containing 3 [Source:HGNC Symbol;Acc:HGNC:591]	2045.07	-0.172525	0.343429	-0.502361	0.615414	1	-1.12703
ENSG00000023839	ABCC2	ATP binding cassette subfamily C member 2 [Source:HGNC Symbol;Acc:HGNC:53]	731.799	0.0786322	0.225231	0.349117	0.727001	1	1.05602
ENSG00000023909	GCLM	glutamate-cysteine ligase modifier subunit [Source:HGNC Symbol;Acc:HGNC:4312]	1148.4	-0.206401	0.207116	-0.996546	0.318985	1	-1.15381
ENSG00000025423	HSD17B6	hydroxysteroid 17-beta dehydrogenase 6 [Source:HGNC Symbol;Acc:HGNC:23316]	33.0571	-0.0112232	0.308458	-0.036385	0.970975	1	-1.00781
ENSG00000025434	NR1H3	nuclear receptor subfamily 1 group H member 3 [Source:HGNC Symbol;Acc:HGNC:7966]	356.672	0.0693561	0.202504	0.342492	0.731981	1	1.04925
ENSG00000026103	FAS	Fas cell surface death receptor [Source:HGNC Symbol;Acc:HGNC:11920]	1244.18	0.0683686	0.0835737	0.818065	0.41332	1	1.04853
ENSG00000026652	AGPAT4	1-acylglycerol-3-phosphate O-acyltransferase 4 [Source:HGNC Symbol;Acc:HGNC:20885]	260.073	-0.174621	0.249661	-0.699432	0.484282	1	-1.12867
ENSG00000026751	SLAMF7	SLAM family member 7 [Source:HGNC Symbol;Acc:HGNC:21394]	9.8299	-0.129078	0.640577	-0.201503	0.840305	1	-1.09359
ENSG00000027001	MIPEP	mitochondrial intermediate peptidase [Source:HGNC Symbol;Acc:HGNC:7104]	1115	-0.0575398	0.212141	-0.271234	0.786211	1	-1.04069
ENSG00000028116	VRK2	VRK serine/threonine kinase 2 [Source:HGNC Symbol;Acc:HGNC:12719]	1189.29	0.00564853	0.122204	0.0462222	0.963133	1	1.00392
ENSG00000028137	TNFRSF1B	TNF receptor superfamily member 1B [Source:HGNC Symbol;Acc:HGNC:11917]	9.10376	0.0922388	0.496066	0.18594	0.852491	1	1.06602
ENSG00000028277	POU2F2	POU class 2 homeobox 2 [Source:HGNC Symbol;Acc:HGNC:9213]	15.5435	-0.3979	0.713867	-0.557387	0.577263	1	-1.31759
ENSG00000029534	ANK1	ankyrin 1 [Source:HGNC Symbol;Acc:HGNC:492]	142.918	0.268051	0.399592	0.670811	0.502341	1	1.20418
ENSG00000031003	FAM13B	family with sequence similarity 13 member B [Source:HGNC Symbol;Acc:HGNC:1335]	576.696	0.0609665	0.29981	0.20335	0.838861	1	1.04316
ENSG00000031081	ARHGAP31	Rho GTPase activating protein 31 [Source:HGNC Symbol;Acc:HGNC:29216]	179.532	0.129301	0.270491	0.478023	0.632634	1	1.09376
ENSG00000032742	IFT88	intraflagellar transport 88 [Source:HGNC Symbol;Acc:HGNC:20606]	376.814	-0.0070766	0.143048	-0.0494702	0.960545	1	-1.00492
ENSG00000033122	LRRC7	leucine rich repeat containing 7 [Source:HGNC Symbol;Acc:HGNC:18531]	3.66662	-0.988363	1.00923	-0.979319	0.327422	1	-1.98393
ENSG00000033627	ATP6V0A1	ATPase H+ transporting V0 subunit a1 [Source:HGNC Symbol;Acc:HGNC:865]	1319.99	0.041521	0.0993477	0.417936	0.675994	1	1.0292
ENSG00000033800	PIAS1	protein inhibitor of activated STAT 1 [Source:HGNC Symbol;Acc:HGNC:2752]	1265.75	-0.00403293	0.159803	-0.0252369	0.979866	1	-1.0028
ENSG00000033867	SLC4A7	solute carrier family 4 member 7 [Source:HGNC Symbol;Acc:HGNC:11033]	1228.31	-0.125795	0.25187	-0.499443	0.617467	1	-1.09111
ENSG00000034693	PEX3	peroxisomal biogenesis factor 3 [Source:HGNC Symbol;Acc:HGNC:8858]	706.264	-0.0494402	0.152285	-0.324656	0.745442	1	-1.03486
ENSG00000035862	TIMP2	TIMP metallopeptidase inhibitor 2 [Source:HGNC Symbol;Acc:HGNC:11821]	2668.18	0.041436	0.139421	0.2972	0.766314	1	1.02914
ENSG00000036530	CYP46A1	cytochrome P450 family 46 subfamily A member 1 [Source:HGNC Symbol;Acc:HGNC:2641]	24.341	-0.450234	0.492686	-0.913837	0.360803	1	-1.36626
ENSG00000036549	ZZZ3	zinc finger ZZ-type containing 3 [Source:HGNC Symbol;Acc:HGNC:24523]	1572.95	0.0428644	0.171489	0.249954	0.802623	1	1.03016
ENSG00000037241	RPL26L1	ribosomal protein L26 like 1 [Source:HGNC Symbol;Acc:HGNC:17050]	1283.17	-0.031241	0.148472	-0.210416	0.833343	1	-1.02189
ENSG00000037280	FLT4	fms related receptor tyrosine kinase 4 [Source:HGNC Symbol;Acc:HGNC:3767]	42.6148	0.171945	0.421448	0.407986	0.683284	1	1.12658
ENSG00000037897	METTL1	methyltransferase like 1 [Source:HGNC Symbol;Acc:HGNC:7030]	515.886	-0.0198963	0.134821	-0.147576	0.882677	1	-1.01389
ENSG00000037965	HOXC8	homeobox C8 [Source:HGNC Symbol;Acc:HGNC:5129]	171.874	-0.0645613	0.234241	-0.27562	0.78284	1	-1.04577
ENSG00000039319	ZFYVE16	zinc finger FYVE-type containing 16 [Source:HGNC Symbol;Acc:HGNC:20756]	1359.13	-0.0436343	0.155648	-0.28034	0.779217	1	-1.03071
ENSG00000039600	SOX30	SRY-box transcription factor 30 [Source:HGNC Symbol;Acc:HGNC:30635]	3.96009	0.0605989	0.652146	0.0929223	0.925965	1	1.0429
ENSG00000040933	INPP4A	inositol polyphosphate-4-phosphatase type I A [Source:HGNC Symbol;Acc:HGNC:6074]	865.095	0.0993977	0.178486	0.556895	0.577599	1	1.07133
ENSG00000041353	RAB27B	RAB27B, member RAS oncogene family [Source:HGNC Symbol;Acc:HGNC:9767]	1377.66	-0.166936	0.207092	-0.806093	0.420189	1	-1.12267
ENSG00000041802	LSG1	large 60S subunit nuclear export GTPase 1 [Source:HGNC Symbol;Acc:HGNC:25652]	1642.95	-0.0476598	0.111191	-0.42863	0.668193	1	-1.03359
ENSG00000041982	TNC	tenascin C [Source:HGNC Symbol;Acc:HGNC:5318]	376.995	-0.117211	0.21046	-0.556927	0.577577	1	-1.08464
ENSG00000042445	RETSAT	retinol saturase [Source:HGNC Symbol;Acc:HGNC:25991]	2402.63	0.0929144	0.111827	0.830879	0.406042	1	1.06652
ENSG00000042493	CAPG	capping actin protein, gelsolin like [Source:HGNC Symbol;Acc:HGNC:1474]	3326.81	0.00517221	0.241555	0.0214122	0.982917	1	1.00359
ENSG00000043591	ADRB1	adrenoceptor beta 1 [Source:HGNC Symbol;Acc:HGNC:285]	15.617	-0.290755	0.453351	-0.641346	0.521298	1	-1.22328
ENSG00000044459	CNTLN	centlein [Source:HGNC Symbol;Acc:HGNC:23432]	445.284	0.00661791	0.127715	0.051818	0.958674	1	1.0046
ENSG00000046653	GPM6B	glycoprotein M6B [Source:HGNC Symbol;Acc:HGNC:4461]	359.283	-0.14487	0.250478	-0.578373	0.563012	1	-1.10563
ENSG00000047056	WDR37	WD repeat domain 37 [Source:HGNC Symbol;Acc:HGNC:31406]	799.642	0.00364913	0.112153	0.032537	0.974044	1	1.00253
ENSG00000047188	YTHDC2	YTH domain containing 2 [Source:HGNC Symbol;Acc:HGNC:24721]	1118.96	-0.0474433	0.155208	-0.305676	0.759851	1	-1.03343
ENSG00000047230	CTPS2	CTP synthase 2 [Source:HGNC Symbol;Acc:HGNC:2520]	744.934	-0.0791244	0.10858	-0.728721	0.466172	1	-1.05638
ENSG00000047346	FAM214A	family with sequence similarity 214 member A [Source:HGNC Symbol;Acc:HGNC:25609]	1275.53	0.0993931	0.185731	0.535145	0.59255	1	1.07132
ENSG00000047457	CP	ceruloplasmin [Source:HGNC Symbol;Acc:HGNC:2295]	9.54138	-0.0573505	0.98219	-0.0583904	0.953438	1	-1.04055
ENSG00000048052	HDAC9	histone deacetylase 9 [Source:HGNC Symbol;Acc:HGNC:14065]	94.5399	-0.0368546	0.300257	-0.122744	0.90231	1	-1.02587
ENSG00000048342	CC2D2A	coiled-coil and C2 domain containing 2A [Source:HGNC Symbol;Acc:HGNC:29253]	445.226	-0.128812	0.159273	-0.808749	0.418659	1	-1.09339
ENSG00000048707	VPS13D	vacuolar protein sorting 13 homolog D [Source:HGNC Symbol;Acc:HGNC:23595]	1790.66	-0.078219	0.17099	-0.457448	0.647349	1	-1.05571
ENSG00000049130	KITLG	KIT ligand [Source:HGNC Symbol;Acc:HGNC:6343]	586.92	-0.168144	0.185757	-0.905182	0.365369	1	-1.12361
ENSG00000049239	H6PD	hexose-6-phosphate dehydrogenase/glucose 1-dehydrogenase [Source:HGNC Symbol;Acc:HGNC:4795]	2151.21	0.114483	0.168362	0.679984	0.496515	1	1.08259
ENSG00000049245	VAMP3	vesicle associated membrane protein 3 [Source:HGNC Symbol;Acc:HGNC:12644]	2332.87	-0.0637721	0.097443	-0.654456	0.512818	1	-1.0452
ENSG00000049449	RCN1	reticulocalbin 1 [Source:HGNC Symbol;Acc:HGNC:9934]	4774.87	0.0229141	0.131202	0.174647	0.861357	1	1.01601
ENSG00000049656	CLPTM1L	CLPTM1 like [Source:HGNC Symbol;Acc:HGNC:24308]	3594.57	-0.123691	0.140042	-0.883245	0.377104	1	-1.08952
ENSG00000049759	NEDD4L	NEDD4 like E3 ubiquitin protein ligase [Source:HGNC Symbol;Acc:HGNC:7728]	2077.95	-0.100979	0.104268	-0.968454	0.332817	1	-1.0725
ENSG00000050130	JKAMP	JNK1/MAPK8 associated membrane protein [Source:HGNC Symbol;Acc:HGNC:20184]	1255.58	0.0042979	0.123943	0.0346765	0.972338	1	1.00298
ENSG00000050393	MCUR1	mitochondrial calcium uniporter regulator 1 [Source:HGNC Symbol;Acc:HGNC:21097]	1411.17	-0.0704998	0.137901	-0.511233	0.609188	1	-1.05008
ENSG00000050555	LAMC3	laminin subunit gamma 3 [Source:HGNC Symbol;Acc:HGNC:6494]	9.17698	-3.03829	1.11864	-2.71607	0.00660615	1	-8.21519
ENSG00000052749	RRP12	ribosomal RNA processing 12 homolog [Source:HGNC Symbol;Acc:HGNC:29100]	2822.26	0.0171368	0.125502	0.136546	0.891389	1	1.01195
ENSG00000052850	ALX4	ALX homeobox 4 [Source:HGNC Symbol;Acc:HGNC:450]	4.06896	-0.0603356	0.58167	-0.103728	0.917385	1	-1.04271
ENSG00000053254	FOXN3	forkhead box N3 [Source:HGNC Symbol;Acc:HGNC:1928]	1068.24	0.183552	0.191216	0.95992	0.337095	1	1.13568
ENSG00000053438	NNAT	neuronatin [Source:HGNC Symbol;Acc:HGNC:7860]	24.057	0.41933	0.442085	0.948528	0.342861	1	1.33731
ENSG00000053702	NRIP2	nuclear receptor interacting protein 2 [Source:HGNC Symbol;Acc:HGNC:23078]	45.2807	-0.0730741	0.234796	-0.311224	0.755631	1	-1.05196
ENSG00000053747	LAMA3	laminin subunit alpha 3 [Source:HGNC Symbol;Acc:HGNC:6483]	12764.2	-0.0275636	0.401333	-0.0686801	0.945244	1	-1.01929
ENSG00000053770	AP5M1	adaptor related protein complex 5 subunit mu 1 [Source:HGNC Symbol;Acc:HGNC:20192]	1235.1	0.0376973	0.181973	0.207159	0.835886	1	1.02647
ENSG00000053900	ANAPC4	anaphase promoting complex subunit 4 [Source:HGNC Symbol;Acc:HGNC:19990]	628.523	0.107968	0.148032	0.729354	0.465785	1	1.07771
ENSG00000053918	KCNQ1	potassium voltage-gated channel subfamily Q member 1 [Source:HGNC Symbol;Acc:HGNC:6294]	3.60941	-1.5476	1.11558	-1.38726	0.165362	1	-2.9233
ENSG00000054282	SDCCAG8	SHH signaling and ciliogenesis regulator SDCCAG8 [Source:HGNC Symbol;Acc:HGNC:10671]	373.093	0.112494	0.248867	0.452024	0.651252	1	1.0811
ENSG00000054598	FOXC1	forkhead box C1 [Source:HGNC Symbol;Acc:HGNC:3800]	729.361	-0.159249	0.111776	-1.42472	0.154238	1	-1.11671
ENSG00000054983	GALC	galactosylceramidase [Source:HGNC Symbol;Acc:HGNC:4115]	514.113	0.209423	0.229783	0.911394	0.362088	1	1.15623
ENSG00000055147	FAM114A2	family with sequence similarity 114 member A2 [Source:HGNC Symbol;Acc:HGNC:1333]	566.09	0.148941	0.146091	1.01951	0.307963	1	1.10876
ENSG00000055163	CYFIP2	cytoplasmic FMR1 interacting protein 2 [Source:HGNC Symbol;Acc:HGNC:13760]	1248.31	0.187679	0.133846	1.4022	0.160857	1	1.13893
ENSG00000055609	KMT2C	lysine methyltransferase 2C [Source:HGNC Symbol;Acc:HGNC:13726]	858.644	0.0251407	0.254547	0.0987665	0.921324	1	1.01758
ENSG00000055955	ITIH4	inter-alpha-trypsin inhibitor heavy chain 4 [Source:HGNC Symbol;Acc:HGNC:6169]	19.2755	-0.223364	0.806499	-0.276955	0.781814	1	-1.16745
ENSG00000056277	ZNF280C	zinc finger protein 280C [Source:HGNC Symbol;Acc:HGNC:25955]	189.008	-0.111879	0.172293	-0.649354	0.516109	1	-1.08063
ENSG00000056558	TRAF1	TNF receptor associated factor 1 [Source:HGNC Symbol;Acc:HGNC:12031]	22.8568	0.216111	0.357979	0.603697	0.546045	1	1.1616
ENSG00000056736	IL17RB	interleukin 17 receptor B [Source:HGNC Symbol;Acc:HGNC:18015]	113.43	-0.00333634	0.186575	-0.017882	0.985733	1	-1.00232
ENSG00000056998	GYG2	glycogenin 2 [Source:HGNC Symbol;Acc:HGNC:4700]	105.727	-0.980383	1.33977	-0.731752	0.46432	1	-1.97299
ENSG00000057294	PKP2	plakophilin 2 [Source:HGNC Symbol;Acc:HGNC:9024]	2341.63	-0.000750775	0.0952452	-0.00788255	0.993711	1	-1.00052
ENSG00000057657	PRDM1	PR/SET domain 1 [Source:HGNC Symbol;Acc:HGNC:9346]	90.2876	-0.020903	0.293906	-0.0711214	0.943301	1	-1.01459
ENSG00000057704	TMCC3	transmembrane and coiled-coil domain family 3 [Source:HGNC Symbol;Acc:HGNC:29199]	376.134	-0.0392486	0.150849	-0.260185	0.794721	1	-1.02758
ENSG00000057757	PITHD1	PITH domain containing 1 [Source:HGNC Symbol;Acc:HGNC:25022]	1279.18	0.0448743	0.121322	0.369879	0.711473	1	1.03159
ENSG00000058085	LAMC2	laminin subunit gamma 2 [Source:HGNC Symbol;Acc:HGNC:6493]	16599	-0.0968397	0.296352	-0.326772	0.74384	1	-1.06943
ENSG00000058335	RASGRF1	Ras protein specific guanine nucleotide releasing factor 1 [Source:HGNC Symbol;Acc:HGNC:9875]	17.0883	0.305709	0.58433	0.523178	0.60085	1	1.23603
ENSG00000059122	FLYWCH1	FLYWCH-type zinc finger 1 [Source:HGNC Symbol;Acc:HGNC:25404]	1902.06	-0.0282838	0.139983	-0.202051	0.839877	1	-1.0198
ENSG00000059145	UNKL	unk like zinc finger [Source:HGNC Symbol;Acc:HGNC:14184]	627.214	0.056972	0.205567	0.277145	0.781669	1	1.04028
ENSG00000059573	ALDH18A1	aldehyde dehydrogenase 18 family member A1 [Source:HGNC Symbol;Acc:HGNC:9722]	4613.26	-0.0710023	0.132333	-0.536541	0.591585	1	-1.05045
ENSG00000059691	GATB	glutamyl-tRNA amidotransferase subunit B [Source:HGNC Symbol;Acc:HGNC:8849]	650.326	-0.0486353	0.115006	-0.422893	0.672373	1	-1.03429
ENSG00000059728	MXD1	MAX dimerization protein 1 [Source:HGNC Symbol;Acc:HGNC:6761]	1415.17	0.150807	0.327866	0.459966	0.645541	1	1.11019
ENSG00000059769	DNAJC25	DnaJ heat shock protein family (Hsp40) member C25 [Source:HGNC Symbol;Acc:HGNC:34187]	325.942	-0.00121968	0.093371	-0.0130627	0.989578	1	-1.00085
ENSG00000060656	PTPRU	protein tyrosine phosphatase receptor type U [Source:HGNC Symbol;Acc:HGNC:9683]	4414.3	0.0798981	0.227495	0.351207	0.725433	1	1.05694
ENSG00000061273	HDAC7	histone deacetylase 7 [Source:HGNC Symbol;Acc:HGNC:14067]	2301.7	-0.0279418	0.0921128	-0.303343	0.761629	1	-1.01956
ENSG00000061794	MRPS35	mitochondrial ribosomal protein S35 [Source:HGNC Symbol;Acc:HGNC:16635]	2765.96	0.00983014	0.0890302	0.110413	0.912081	1	1.00684
ENSG00000061936	SFSWAP	splicing factor SWAP [Source:HGNC Symbol;Acc:HGNC:10790]	2078.45	-0.0374828	0.0975807	-0.384121	0.700889	1	-1.02632
ENSG00000062370	ZNF112	zinc finger protein 112 [Source:HGNC Symbol;Acc:HGNC:12892]	106.389	0.018944	0.295645	0.0640769	0.948909	1	1.01322
ENSG00000062524	LTK	leukocyte receptor tyrosine kinase [Source:HGNC Symbol;Acc:HGNC:6721]	1.833	0.583377	0.931078	0.62656	0.530947	1	1.49835
ENSG00000063180	CA11	carbonic anhydrase 11 [Source:HGNC Symbol;Acc:HGNC:1370]	161.564	0.437525	0.448344	0.975869	0.329129	1	1.35428
ENSG00000064012	CASP8	caspase 8 [Source:HGNC Symbol;Acc:HGNC:1509]	796.174	-0.00301885	0.136488	-0.022118	0.982354	1	-1.00209
ENSG00000064042	LIMCH1	LIM and calponin homology domains 1 [Source:HGNC Symbol;Acc:HGNC:29191]	393.845	0.156602	0.38524	0.406506	0.684371	1	1.11466
ENSG00000064225	ST3GAL6	ST3 beta-galactoside alpha-2,3-sialyltransferase 6 [Source:HGNC Symbol;Acc:HGNC:18080]	57.7439	-0.143986	0.284237	-0.506571	0.612456	1	-1.10495
ENSG00000064309	CDON	cell adhesion associated, oncogene regulated [Source:HGNC Symbol;Acc:HGNC:17104]	104.259	-0.380588	0.334121	-1.13907	0.254673	1	-1.30187
ENSG00000064313	TAF2	TATA-box binding protein associated factor 2 [Source:HGNC Symbol;Acc:HGNC:11536]	2052.13	-0.0214398	0.211909	-0.101175	0.919412	1	-1.01497
ENSG00000064393	HIPK2	homeodomain interacting protein kinase 2 [Source:HGNC Symbol;Acc:HGNC:14402]	4840.08	0.0059696	0.199614	0.0299057	0.976142	1	1.00415
ENSG00000064489	BORCS8-MEF2B	BORCS8-MEF2B readthrough [Source:HGNC Symbol;Acc:HGNC:39979]	81.3521	0.116294	0.336761	0.34533	0.729846	1	1.08395
ENSG00000064652	SNX24	sorting nexin 24 [Source:HGNC Symbol;Acc:HGNC:21533]	662.555	0.0430473	0.111836	0.384916	0.7003	1	1.03029
ENSG00000064666	CNN2	calponin 2 [Source:HGNC Symbol;Acc:HGNC:2156]	6550.54	0.0431621	0.0948122	0.455238	0.648938	1	1.03037
ENSG00000064703	DDX20	DEAD-box helicase 20 [Source:HGNC Symbol;Acc:HGNC:2743]	928.027	-0.104555	0.130291	-0.802472	0.42228	1	-1.07516
ENSG00000064726	BTBD1	BTB domain containing 1 [Source:HGNC Symbol;Acc:HGNC:1120]	2324.11	-0.0347971	0.0811203	-0.428957	0.667955	1	-1.02441
ENSG00000064763	FAR2	fatty acyl-CoA reductase 2 [Source:HGNC Symbol;Acc:HGNC:25531]	144.302	-0.295383	0.260883	-1.13225	0.257531	1	-1.22721
ENSG00000064787	BCAS1	brain enriched myelin associated protein 1 [Source:HGNC Symbol;Acc:HGNC:974]	1580.74	0.275672	0.617651	0.446323	0.655364	1	1.21056
ENSG00000064989	CALCRL	calcitonin receptor like receptor [Source:HGNC Symbol;Acc:HGNC:16709]	5.9206	-0.0128735	1.05278	-0.0122281	0.990244	1	-1.00896
ENSG00000064995	TAF11	TATA-box binding protein associated factor 11 [Source:HGNC Symbol;Acc:HGNC:11544]	1066.93	-0.00751626	0.120077	-0.0625956	0.950089	1	-1.00522
ENSG00000064999	ANKS1A	ankyrin repeat and sterile alpha motif domain containing 1A [Source:HGNC Symbol;Acc:HGNC:20961]	1629.14	-0.0627673	0.118441	-0.529946	0.596149	1	-1.04447
ENSG00000065000	AP3D1	adaptor related protein complex 3 subunit delta 1 [Source:HGNC Symbol;Acc:HGNC:568]	6314.34	0.021537	0.0947911	0.227205	0.820265	1	1.01504
ENSG00000065548	ZC3H15	zinc finger CCCH-type containing 15 [Source:HGNC Symbol;Acc:HGNC:29528]	3350.52	-0.0423321	0.111746	-0.378823	0.704819	1	-1.02978
ENSG00000065559	MAP2K4	mitogen-activated protein kinase kinase 4 [Source:HGNC Symbol;Acc:HGNC:6844]	1274.52	-0.12898	0.136033	-0.948153	0.343052	1	-1.09352
ENSG00000065600	PACC1	proton activated chloride channel 1 [Source:HGNC Symbol;Acc:HGNC:25593]	427.923	0.076915	0.172141	0.446814	0.655009	1	1.05476
ENSG00000065615	CYB5R4	cytochrome b5 reductase 4 [Source:HGNC Symbol;Acc:HGNC:20147]	789.304	-0.0631394	0.156472	-0.403518	0.686567	1	-1.04474
ENSG00000065618	COL17A1	collagen type XVII alpha 1 chain [Source:HGNC Symbol;Acc:HGNC:2194]	11770	0.00989081	0.286706	0.034498	0.97248	1	1.00688
ENSG00000065802	ASB1	ankyrin repeat and SOCS box containing 1 [Source:HGNC Symbol;Acc:HGNC:16011]	1284.79	0.0303615	0.19611	0.154819	0.876964	1	1.02127
ENSG00000065809	FAM107B	family with sequence similarity 107 member B [Source:HGNC Symbol;Acc:HGNC:23726]	852.016	0.176872	0.205643	0.860089	0.38974	1	1.13043
ENSG00000065989	PDE4A	phosphodiesterase 4A [Source:HGNC Symbol;Acc:HGNC:8780]	115.598	0.306578	0.185521	1.65252	0.0984277	1	1.23677
ENSG00000066027	PPP2R5A	protein phosphatase 2 regulatory subunit B'alpha [Source:HGNC Symbol;Acc:HGNC:9309]	1788.39	-0.0338157	0.0947609	-0.356853	0.721202	1	-1.02372
ENSG00000066294	CD84	CD84 molecule [Source:HGNC Symbol;Acc:HGNC:1704]	2.56884	-0.708074	0.733347	-0.965537	0.334276	1	-1.63362
ENSG00000066382	MPPED2	metallophosphoesterase domain containing 2 [Source:HGNC Symbol;Acc:HGNC:1180]	80.6534	1.05704	1.11954	0.944173	0.345081	1	2.08066
ENSG00000066405	CLDN18	claudin 18 [Source:HGNC Symbol;Acc:HGNC:2039]	1.65284	0.942586	0.774678	1.21675	0.223701	1	1.92197
ENSG00000066583	ISOC1	isochorismatase domain containing 1 [Source:HGNC Symbol;Acc:HGNC:24254]	1791.38	-0.0816682	0.128094	-0.637564	0.523757	1	-1.05824
ENSG00000066654	THUMPD1	THUMP domain containing 1 [Source:HGNC Symbol;Acc:HGNC:23807]	1592.73	0.0620857	0.118849	0.522389	0.601399	1	1.04397
ENSG00000066813	ACSM2B	acyl-CoA synthetase medium chain family member 2B [Source:HGNC Symbol;Acc:HGNC:30931]	3.567	0.480807	0.947894	0.507237	0.611989	1	1.39552
ENSG00000067191	CACNB1	calcium voltage-gated channel auxiliary subunit beta 1 [Source:HGNC Symbol;Acc:HGNC:1401]	186.554	0.148382	0.238703	0.621616	0.534194	1	1.10833
ENSG00000067208	EVI5	ecotropic viral integration site 5 [Source:HGNC Symbol;Acc:HGNC:3501]	375.465	0.320658	0.240869	1.33125	0.183106	1	1.2489
ENSG00000067334	DNTTIP2	deoxynucleotidyltransferase terminal interacting protein 2 [Source:HGNC Symbol;Acc:HGNC:24013]	1875.65	-0.176894	0.146412	-1.20819	0.226975	1	-1.13045
ENSG00000067445	TRO	trophinin [Source:HGNC Symbol;Acc:HGNC:12326]	2.11985	-0.846325	1.43139	-0.591263	0.554344	1	-1.79792
ENSG00000067840	PDZD4	PDZ domain containing 4 [Source:HGNC Symbol;Acc:HGNC:21167]	110.397	1.52775	0.649673	2.35157	0.0186945	1	2.88336
ENSG00000068024	HDAC4	histone deacetylase 4 [Source:HGNC Symbol;Acc:HGNC:14063]	564.309	0.0983806	0.147179	0.668442	0.503852	1	1.07057
ENSG00000068354	TBC1D25	TBC1 domain family member 25 [Source:HGNC Symbol;Acc:HGNC:8092]	689.191	-0.107707	0.135896	-0.792567	0.42803	1	-1.07751
ENSG00000068971	PPP2R5B	protein phosphatase 2 regulatory subunit B'beta [Source:HGNC Symbol;Acc:HGNC:9310]	210.339	0.222907	0.223008	0.99955	0.317528	1	1.16708
ENSG00000068976	PYGM	glycogen phosphorylase, muscle associated [Source:HGNC Symbol;Acc:HGNC:9726]	7.41383	-1.93143	0.762089	-2.53439	0.0112642	1	-3.81434
ENSG00000069188	SDK2	sidekick cell adhesion molecule 2 [Source:HGNC Symbol;Acc:HGNC:19308]	56.3446	0.158732	0.636205	0.249498	0.802976	1	1.11631
ENSG00000069431	ABCC9	ATP binding cassette subfamily C member 9 [Source:HGNC Symbol;Acc:HGNC:60]	543.745	-0.0644249	0.225919	-0.285169	0.775515	1	-1.04567
ENSG00000069696	DRD4	dopamine receptor D4 [Source:HGNC Symbol;Acc:HGNC:3025]	1.89676	-1.69547	0.817585	-2.07375	0.0381023	1	-3.23882
ENSG00000069849	ATP1B3	ATPase Na+/K+ transporting subunit beta 3 [Source:HGNC Symbol;Acc:HGNC:806]	4252.31	-0.0638042	0.136673	-0.466839	0.640615	1	-1.04522
ENSG00000069869	NEDD4	NEDD4 E3 ubiquitin protein ligase [Source:HGNC Symbol;Acc:HGNC:7727]	3654.77	-0.0164222	0.177718	-0.0924058	0.926376	1	-1.01145
ENSG00000069966	GNB5	G protein subunit beta 5 [Source:HGNC Symbol;Acc:HGNC:4401]	1468.6	-0.0274679	0.079559	-0.345252	0.729905	1	-1.01922
ENSG00000070018	LRP6	LDL receptor related protein 6 [Source:HGNC Symbol;Acc:HGNC:6698]	978.303	-0.184806	0.277774	-0.665312	0.505851	1	-1.13666
ENSG00000070047	PHRF1	PHD and ring finger domains 1 [Source:HGNC Symbol;Acc:HGNC:24351]	145.44	0.283135	0.53402	0.530195	0.595977	1	1.21684
ENSG00000070061	ELP1	elongator acetyltransferase complex subunit 1 [Source:HGNC Symbol;Acc:HGNC:5959]	2829.3	0.0560057	0.119853	0.467287	0.640294	1	1.03958
ENSG00000070159	PTPN3	protein tyrosine phosphatase non-receptor type 3 [Source:HGNC Symbol;Acc:HGNC:9655]	2064.57	-0.0178999	0.0782507	-0.22875	0.819063	1	-1.01248
ENSG00000070182	SPTB	spectrin beta, erythrocytic [Source:HGNC Symbol;Acc:HGNC:11274]	41.1802	0.198917	0.321135	0.619417	0.535642	1	1.14784
ENSG00000070190	DAPP1	dual adaptor of phosphotyrosine and 3-phosphoinositides 1 [Source:HGNC Symbol;Acc:HGNC:16500]	195.335	0.103819	0.192463	0.539422	0.589596	1	1.07461
ENSG00000070476	ZXDC	ZXD family zinc finger C [Source:HGNC Symbol;Acc:HGNC:28160]	900.673	0.0244608	0.121894	0.200673	0.840954	1	1.0171
ENSG00000070501	POLB	DNA polymerase beta [Source:HGNC Symbol;Acc:HGNC:9174]	437.438	0.0103092	0.108667	0.0948688	0.924419	1	1.00717
ENSG00000070526	ST6GALNAC1	ST6 N-acetylgalactosaminide alpha-2,6-sialyltransferase 1 [Source:HGNC Symbol;Acc:HGNC:23614]	3.98911	0.0650989	0.976714	0.0666509	0.94686	1	1.04616
ENSG00000070614	NDST1	N-deacetylase and N-sulfotransferase 1 [Source:HGNC Symbol;Acc:HGNC:7680]	4051.19	-0.124775	0.165573	-0.753595	0.451092	1	-1.09034
ENSG00000070778	PTPN21	protein tyrosine phosphatase non-receptor type 21 [Source:HGNC Symbol;Acc:HGNC:9651]	555.716	0.200958	0.291629	0.689087	0.490768	1	1.14946
ENSG00000070785	EIF2B3	eukaryotic translation initiation factor 2B subunit gamma [Source:HGNC Symbol;Acc:HGNC:3259]	933.638	0.0185705	0.206389	0.0899781	0.928305	1	1.01296
ENSG00000070808	CAMK2A	calcium/calmodulin dependent protein kinase II alpha [Source:HGNC Symbol;Acc:HGNC:1460]	2.49457	-0.415999	0.983707	-0.422889	0.672376	1	-1.33422
ENSG00000070882	OSBPL3	oxysterol binding protein like 3 [Source:HGNC Symbol;Acc:HGNC:16370]	1504.71	0.0113145	0.152227	0.0743269	0.94075	1	1.00787
ENSG00000071054	MAP4K4	mitogen-activated protein kinase kinase kinase kinase 4 [Source:HGNC Symbol;Acc:HGNC:6866]	9504.09	-0.0508402	0.0780985	-0.650975	0.515063	1	-1.03587
ENSG00000071189	SNX13	sorting nexin 13 [Source:HGNC Symbol;Acc:HGNC:21335]	1397.39	0.19756	0.204025	0.96831	0.33289	1	1.14676
ENSG00000071242	RPS6KA2	ribosomal protein S6 kinase A2 [Source:HGNC Symbol;Acc:HGNC:10431]	1084.15	0.0317805	0.248865	0.127702	0.898385	1	1.02227
ENSG00000071246	VASH1	vasohibin 1 [Source:HGNC Symbol;Acc:HGNC:19964]	287.872	-0.121224	0.292401	-0.414581	0.678449	1	-1.08766
ENSG00000071537	SEL1L	SEL1L adaptor subunit of ERAD E3 ubiquitin ligase [Source:HGNC Symbol;Acc:HGNC:10717]	3474.37	0.208165	0.248672	0.837106	0.402533	1	1.15522
ENSG00000071889	FAM3A	FAM3 metabolism regulating signaling molecule A [Source:HGNC Symbol;Acc:HGNC:13749]	1287.31	-0.00565484	0.134846	-0.0419354	0.96655	1	-1.00393
ENSG00000072041	SLC6A15	solute carrier family 6 member 15 [Source:HGNC Symbol;Acc:HGNC:13621]	2762.84	-0.0178585	0.114876	-0.155459	0.876459	1	-1.01246
ENSG00000072182	ASIC4	acid sensing ion channel subunit family member 4 [Source:HGNC Symbol;Acc:HGNC:21263]	6.70437	1.58425	1.06852	1.48266	0.138165	1	2.99851
ENSG00000072401	UBE2D1	ubiquitin conjugating enzyme E2 D1 [Source:HGNC Symbol;Acc:HGNC:12474]	819.02	-0.0950422	0.142229	-0.668233	0.503985	1	-1.0681
ENSG00000072571	HMMR	hyaluronan mediated motility receptor [Source:HGNC Symbol;Acc:HGNC:5012]	1820.94	-0.122255	0.363639	-0.336199	0.736721	1	-1.08843
ENSG00000072682	P4HA2	prolyl 4-hydroxylase subunit alpha 2 [Source:HGNC Symbol;Acc:HGNC:8547]	2024.42	-0.0848168	0.238451	-0.355699	0.722066	1	-1.06055
ENSG00000072694	FCGR2B	Fc fragment of IgG receptor IIb [Source:HGNC Symbol;Acc:HGNC:3618]	2.34776	1.92703	1.38655	1.38981	0.164588	1	3.80272
ENSG00000072736	NFATC3	nuclear factor of activated T cells 3 [Source:HGNC Symbol;Acc:HGNC:7777]	1912.16	0.0027241	0.054381	0.0500928	0.960048	1	1.00189
ENSG00000072832	CRMP1	collapsin response mediator protein 1 [Source:HGNC Symbol;Acc:HGNC:2365]	93.018	0.0842748	0.194211	0.433935	0.664336	1	1.06015
ENSG00000072864	NDE1	nudE neurodevelopment protein 1 [Source:HGNC Symbol;Acc:HGNC:17619]	949.387	-0.076334	0.150962	-0.50565	0.613103	1	-1.05434
ENSG00000073050	XRCC1	X-ray repair cross complementing 1 [Source:HGNC Symbol;Acc:HGNC:12828]	1199.73	0.00481527	0.123987	0.0388369	0.96902	1	1.00334
ENSG00000073282	TP63	tumor protein p63 [Source:HGNC Symbol;Acc:HGNC:15979]	2548.53	0.0793353	0.313161	0.253337	0.800008	1	1.05653
ENSG00000073331	ALPK1	alpha kinase 1 [Source:HGNC Symbol;Acc:HGNC:20917]	399.237	0.0796443	0.173087	0.46014	0.645416	1	1.05676
ENSG00000073464	CLCN4	chloride voltage-gated channel 4 [Source:HGNC Symbol;Acc:HGNC:2022]	180.005	0.255063	0.249113	1.02389	0.305889	1	1.19339
ENSG00000073670	ADAM11	ADAM metallopeptidase domain 11 [Source:HGNC Symbol;Acc:HGNC:189]	54.7208	0.0615006	0.424758	0.14479	0.884877	1	1.04355
ENSG00000073734	ABCB11	ATP binding cassette subfamily B member 11 [Source:HGNC Symbol;Acc:HGNC:42]	38.3493	0.0142342	0.333846	0.0426369	0.965991	1	1.00992
ENSG00000073792	IGF2BP2	insulin like growth factor 2 mRNA binding protein 2 [Source:HGNC Symbol;Acc:HGNC:28867]	3083.64	0.0125014	0.11683	0.107005	0.914785	1	1.0087
ENSG00000073849	ST6GAL1	ST6 beta-galactoside alpha-2,6-sialyltransferase 1 [Source:HGNC Symbol;Acc:HGNC:10860]	659.3	0.0829165	0.197645	0.419522	0.674834	1	1.05916
ENSG00000073910	FRY	FRY microtubule binding protein [Source:HGNC Symbol;Acc:HGNC:20367]	206.656	0.728583	0.926781	0.786144	0.431783	1	1.65701
ENSG00000074054	CLASP1	cytoplasmic linker associated protein 1 [Source:HGNC Symbol;Acc:HGNC:17088]	2234.98	0.0779994	0.203775	0.382772	0.701889	1	1.05555
ENSG00000074317	SNCB	synuclein beta [Source:HGNC Symbol;Acc:HGNC:11140]	3.73878	1.74117	1.31021	1.32893	0.183872	1	3.34307
ENSG00000074527	NTN4	netrin 4 [Source:HGNC Symbol;Acc:HGNC:13658]	619.599	-0.0214175	0.233043	-0.0919036	0.926775	1	-1.01496
ENSG00000074590	NUAK1	NUAK family kinase 1 [Source:HGNC Symbol;Acc:HGNC:14311]	420.608	0.0851361	0.184696	0.460954	0.644832	1	1.06079
ENSG00000074695	LMAN1	lectin, mannose binding 1 [Source:HGNC Symbol;Acc:HGNC:6631]	6221.24	0.0111035	0.160004	0.0693953	0.944675	1	1.00773
ENSG00000074803	SLC12A1	solute carrier family 12 member 1 [Source:HGNC Symbol;Acc:HGNC:10910]	3.2271	-0.223416	1.5549	-0.143685	0.885749	1	-1.16749
ENSG00000075043	KCNQ2	potassium voltage-gated channel subfamily Q member 2 [Source:HGNC Symbol;Acc:HGNC:6296]	10.4911	-0.0877758	0.676241	-0.1298	0.896725	1	-1.06273
ENSG00000075073	TACR2	tachykinin receptor 2 [Source:HGNC Symbol;Acc:HGNC:11527]	13.2763	-0.186418	0.366155	-0.509122	0.610666	1	-1.13793
ENSG00000075188	NUP37	nucleoporin 37 [Source:HGNC Symbol;Acc:HGNC:29929]	1274.66	-0.101946	0.173645	-0.587094	0.557141	1	-1.07322
ENSG00000075213	SEMA3A	semaphorin 3A [Source:HGNC Symbol;Acc:HGNC:10723]	147.368	-0.0763277	0.414285	-0.18424	0.853825	1	-1.05433
ENSG00000075240	GRAMD4	GRAM domain containing 4 [Source:HGNC Symbol;Acc:HGNC:29113]	1038.38	0.224809	0.210239	1.0693	0.284936	1	1.16862
ENSG00000075290	WNT8B	Wnt family member 8B [Source:HGNC Symbol;Acc:HGNC:12789]	7.39212	0.431963	0.371798	1.16182	0.245308	1	1.34907
ENSG00000075303	SLC25A40	solute carrier family 25 member 40 [Source:HGNC Symbol;Acc:HGNC:29680]	1096.53	0.0554807	0.194129	0.285793	0.775037	1	1.03921
ENSG00000075340	ADD2	adducin 2 [Source:HGNC Symbol;Acc:HGNC:244]	273.989	-0.144017	0.315613	-0.456308	0.648168	1	-1.10498
ENSG00000075568	TMEM131	transmembrane protein 131 [Source:HGNC Symbol;Acc:HGNC:30366]	2366	0.0266539	0.142094	0.187579	0.851206	1	1.01865
ENSG00000075643	MOCOS	molybdenum cofactor sulfurase [Source:HGNC Symbol;Acc:HGNC:18234]	3005.63	0.145821	0.171698	0.849288	0.395721	1	1.10636
ENSG00000075826	SEC31B	SEC31 homolog B, COPII coat complex component [Source:HGNC Symbol;Acc:HGNC:23197]	135.875	0.0536434	0.5071	0.105785	0.915753	1	1.03788
ENSG00000075856	SART3	spliceosome associated factor 3, U4/U6 recycling protein [Source:HGNC Symbol;Acc:HGNC:16860]	2630.93	-0.0963106	0.11545	-0.834218	0.404158	1	-1.06904
ENSG00000075886	TUBA3D	tubulin alpha 3d [Source:HGNC Symbol;Acc:HGNC:24071]	9.58516	-0.545673	0.571835	-0.954249	0.339958	1	-1.4597
ENSG00000076356	PLXNA2	plexin A2 [Source:HGNC Symbol;Acc:HGNC:9100]	2639.47	0.047151	0.221519	0.212853	0.831442	1	1.03322
ENSG00000076554	TPD52	tumor protein D52 [Source:HGNC Symbol;Acc:HGNC:12005]	4245.13	0.0254378	0.267868	0.094964	0.924343	1	1.01779
ENSG00000076706	MCAM	melanoma cell adhesion molecule [Source:HGNC Symbol;Acc:HGNC:6934]	1610.59	0.093194	0.176815	0.527072	0.598143	1	1.06673
ENSG00000076716	GPC4	glypican 4 [Source:HGNC Symbol;Acc:HGNC:4452]	219.61	0.111775	0.192867	0.579546	0.562221	1	1.08056
ENSG00000077150	NFKB2	nuclear factor kappa B subunit 2 [Source:HGNC Symbol;Acc:HGNC:7795]	2236.5	-0.0213554	0.214627	-0.0994999	0.920741	1	-1.01491
ENSG00000077157	PPP1R12B	protein phosphatase 1 regulatory subunit 12B [Source:HGNC Symbol;Acc:HGNC:7619]	662.994	-0.0746727	0.310888	-0.240192	0.810182	1	-1.05312
ENSG00000077238	IL4R	interleukin 4 receptor [Source:HGNC Symbol;Acc:HGNC:6015]	3017.35	0.0364402	0.136122	0.267702	0.788929	1	1.02558
ENSG00000077312	SNRPA	small nuclear ribonucleoprotein polypeptide A [Source:HGNC Symbol;Acc:HGNC:11151]	3501.87	-0.0368602	0.0854348	-0.431443	0.666146	1	-1.02588
ENSG00000077585	GPR137B	G protein-coupled receptor 137B [Source:HGNC Symbol;Acc:HGNC:11862]	385.042	-0.106834	0.186692	-0.572249	0.567153	1	-1.07686
ENSG00000077782	FGFR1	fibroblast growth factor receptor 1 [Source:HGNC Symbol;Acc:HGNC:3688]	289.063	-0.142787	0.293126	-0.487118	0.626174	1	-1.10404
ENSG00000078043	PIAS2	protein inhibitor of activated STAT 2 [Source:HGNC Symbol;Acc:HGNC:17311]	548.851	-0.0457043	0.162593	-0.281096	0.778637	1	-1.03219
ENSG00000078070	MCCC1	methylcrotonoyl-CoA carboxylase 1 [Source:HGNC Symbol;Acc:HGNC:6936]	1202.83	0.023201	0.111911	0.207317	0.835763	1	1.01621
ENSG00000078081	LAMP3	lysosomal associated membrane protein 3 [Source:HGNC Symbol;Acc:HGNC:14582]	54.5548	-0.081085	0.331996	-0.244235	0.807049	1	-1.05781
ENSG00000078142	PIK3C3	phosphatidylinositol 3-kinase catalytic subunit type 3 [Source:HGNC Symbol;Acc:HGNC:8974]	944.926	-0.0415401	0.167611	-0.247836	0.804261	1	-1.02921
ENSG00000078369	GNB1	G protein subunit beta 1 [Source:HGNC Symbol;Acc:HGNC:4396]	12379.6	0.0123594	0.110821	0.111526	0.911199	1	1.0086
ENSG00000078399	HOXA9	homeobox A9 [Source:HGNC Symbol;Acc:HGNC:5109]	603.664	-0.0112112	0.12136	-0.0923793	0.926397	1	-1.0078
ENSG00000078401	EDN1	endothelin 1 [Source:HGNC Symbol;Acc:HGNC:3176]	76.8857	-0.168769	0.204038	-0.827146	0.408154	1	-1.1241
ENSG00000078403	MLLT10	MLLT10 histone lysine methyltransferase DOT1L cofactor [Source:HGNC Symbol;Acc:HGNC:16063]	1138.2	0.12368	0.124473	0.993622	0.320407	1	1.08951
ENSG00000078487	ZCWPW1	zinc finger CW-type and PWWP domain containing 1 [Source:HGNC Symbol;Acc:HGNC:23486]	121.979	0.299421	0.275771	1.08576	0.277586	1	1.23065
ENSG00000078795	PKD2L2	polycystin 2 like 2, transient receptor potential cation channel [Source:HGNC Symbol;Acc:HGNC:9012]	15.071	-0.0988852	0.321039	-0.308016	0.75807	1	-1.07095
ENSG00000078804	TP53INP2	tumor protein p53 inducible nuclear protein 2 [Source:HGNC Symbol;Acc:HGNC:16104]	261.049	0.0533863	0.201002	0.2656	0.790547	1	1.0377
ENSG00000078902	TOLLIP	toll interacting protein [Source:HGNC Symbol;Acc:HGNC:16476]	1205.34	-0.0354087	0.182326	-0.194205	0.846015	1	-1.02485
ENSG00000079101	CLUL1	clusterin like 1 [Source:HGNC Symbol;Acc:HGNC:2096]	3.04684	0.100824	1.2541	0.0803949	0.935923	1	1.07239
ENSG00000079102	RUNX1T1	RUNX1 partner transcriptional co-repressor 1 [Source:HGNC Symbol;Acc:HGNC:1535]	1.42686	-0.306909	2.35906	-0.130098	0.896489	1	-1.23705
ENSG00000079134	THOC1	THO complex 1 [Source:HGNC Symbol;Acc:HGNC:19070]	610.477	-0.0148674	0.150572	-0.0987391	0.921345	1	-1.01036
ENSG00000079215	SLC1A3	solute carrier family 1 member 3 [Source:HGNC Symbol;Acc:HGNC:10941]	1170.16	0.0614503	0.199769	0.307606	0.758382	1	1.04351
ENSG00000079246	XRCC5	X-ray repair cross complementing 5 [Source:HGNC Symbol;Acc:HGNC:12833]	12077.5	-0.0700002	0.106802	-0.655421	0.512197	1	-1.04972
ENSG00000079263	SP140	SP140 nuclear body protein [Source:HGNC Symbol;Acc:HGNC:17133]	6.32396	-0.31581	0.827654	-0.381572	0.702779	1	-1.24471
ENSG00000079277	MKNK1	MAPK interacting serine/threonine kinase 1 [Source:HGNC Symbol;Acc:HGNC:7110]	798.072	-0.0347996	0.126624	-0.274826	0.78345	1	-1.02441
ENSG00000079337	RAPGEF3	Rap guanine nucleotide exchange factor 3 [Source:HGNC Symbol;Acc:HGNC:16629]	455.723	-0.0122117	0.237353	-0.0514495	0.958967	1	-1.0085
ENSG00000079435	LIPE	lipase E, hormone sensitive type [Source:HGNC Symbol;Acc:HGNC:6621]	146.515	0.114587	0.289433	0.395903	0.692177	1	1.08267
ENSG00000079739	PGM1	phosphoglucomutase 1 [Source:HGNC Symbol;Acc:HGNC:8905]	3171.9	-0.0426924	0.239397	-0.178333	0.858461	1	-1.03003
ENSG00000079931	MOXD1	monooxygenase DBH like 1 [Source:HGNC Symbol;Acc:HGNC:21063]	3.91971	-0.980752	0.743857	-1.31847	0.187347	1	-1.97349
ENSG00000080573	COL5A3	collagen type V alpha 3 chain [Source:HGNC Symbol;Acc:HGNC:14864]	13.5782	-0.341804	0.758482	-0.450642	0.652248	1	-1.26734
ENSG00000080644	CHRNA3	cholinergic receptor nicotinic alpha 3 subunit [Source:HGNC Symbol;Acc:HGNC:1957]	20.6764	-0.0958305	0.510968	-0.187547	0.851232	1	-1.06868
ENSG00000080819	CPOX	coproporphyrinogen oxidase [Source:HGNC Symbol;Acc:HGNC:2321]	1579.62	0.075949	0.111717	0.679836	0.496608	1	1.05405
ENSG00000080822	CLDND1	claudin domain containing 1 [Source:HGNC Symbol;Acc:HGNC:1322]	2269.25	0.02189	0.100778	0.217211	0.828044	1	1.01529
ENSG00000080854	IGSF9B	immunoglobulin superfamily member 9B [Source:HGNC Symbol;Acc:HGNC:32326]	131.122	0.00336835	0.477202	0.00705855	0.994368	1	1.00234
ENSG00000081052	COL4A4	collagen type IV alpha 4 chain [Source:HGNC Symbol;Acc:HGNC:2206]	28.9911	0.339735	0.635821	0.534324	0.593117	1	1.26552
ENSG00000081059	TCF7	transcription factor 7 [Source:HGNC Symbol;Acc:HGNC:11639]	130.839	0.00603387	0.236285	0.0255364	0.979627	1	1.00419
ENSG00000081138	CDH7	cadherin 7 [Source:HGNC Symbol;Acc:HGNC:1766]	9.63037	-0.190128	0.83716	-0.227111	0.820338	1	-1.14086
ENSG00000081148	IMPG2	interphotoreceptor matrix proteoglycan 2 [Source:HGNC Symbol;Acc:HGNC:18362]	4.06532	0.753591	0.672265	1.12097	0.262299	1	1.68598
ENSG00000081307	UBA5	ubiquitin like modifier activating enzyme 5 [Source:HGNC Symbol;Acc:HGNC:23230]	1621.04	-0.0962037	0.108561	-0.886168	0.375527	1	-1.06896
ENSG00000081818	PCDHB4	protocadherin beta 4 [Source:HGNC Symbol;Acc:HGNC:8689]	64.8112	-1.01274	0.614362	-1.64844	0.0992626	1	-2.01774
ENSG00000081985	IL12RB2	interleukin 12 receptor subunit beta 2 [Source:HGNC Symbol;Acc:HGNC:5972]	2.34501	0.948287	0.94893	0.999322	0.317639	1	1.92958
ENSG00000082175	PGR	progesterone receptor [Source:HGNC Symbol;Acc:HGNC:8910]	649.273	0.678854	1.29954	0.522382	0.601404	1	1.60087
ENSG00000082269	FAM135A	family with sequence similarity 135 member A [Source:HGNC Symbol;Acc:HGNC:21084]	417.58	-0.0421811	0.202437	-0.208366	0.834943	1	-1.02967
ENSG00000082482	KCNK2	potassium two pore domain channel subfamily K member 2 [Source:HGNC Symbol;Acc:HGNC:6277]	175.737	-0.0384682	0.37865	-0.101593	0.91908	1	-1.02702
ENSG00000082515	MRPL22	mitochondrial ribosomal protein L22 [Source:HGNC Symbol;Acc:HGNC:14480]	1455.42	-0.0839449	0.169975	-0.493865	0.621402	1	-1.05991
ENSG00000082684	SEMA5B	semaphorin 5B [Source:HGNC Symbol;Acc:HGNC:10737]	28.7851	-0.166503	0.50057	-0.332627	0.739416	1	-1.12233
ENSG00000082781	ITGB5	integrin subunit beta 5 [Source:HGNC Symbol;Acc:HGNC:6160]	5433.42	0.114062	0.105851	1.07757	0.281226	1	1.08227
ENSG00000083067	TRPM3	transient receptor potential cation channel subfamily M member 3 [Source:HGNC Symbol;Acc:HGNC:17992]	21.3087	0.262175	0.320534	0.817931	0.413397	1	1.19929
ENSG00000083223	TUT7	terminal uridylyl transferase 7 [Source:HGNC Symbol;Acc:HGNC:25817]	1231.43	-0.0418477	0.147469	-0.283773	0.776584	1	-1.02943
ENSG00000083290	ULK2	unc-51 like autophagy activating kinase 2 [Source:HGNC Symbol;Acc:HGNC:13480]	989.252	-0.0535035	0.20426	-0.261939	0.793369	1	-1.03778
ENSG00000083454	P2RX5	purinergic receptor P2X 5 [Source:HGNC Symbol;Acc:HGNC:8536]	391.599	-0.0502404	0.313936	-0.160034	0.872855	1	-1.03544
ENSG00000083544	TDRD3	tudor domain containing 3 [Source:HGNC Symbol;Acc:HGNC:20612]	356.962	0.0327603	0.329112	0.0995413	0.920709	1	1.02297
ENSG00000083642	PDS5B	PDS5 cohesin associated factor B [Source:HGNC Symbol;Acc:HGNC:20418]	1564.22	-0.0126459	0.177151	-0.0713848	0.943091	1	-1.0088
ENSG00000083799	CYLD	CYLD lysine 63 deubiquitinase [Source:HGNC Symbol;Acc:HGNC:2584]	764.278	-0.0571605	0.157414	-0.363121	0.716514	1	-1.04042
ENSG00000083814	ZNF671	zinc finger protein 671 [Source:HGNC Symbol;Acc:HGNC:26279]	20.3385	-0.298085	0.418501	-0.712269	0.476298	1	-1.22951
ENSG00000083844	ZNF264	zinc finger protein 264 [Source:HGNC Symbol;Acc:HGNC:13057]	396.183	-0.243696	0.208564	-1.16845	0.242625	1	-1.18402
ENSG00000084207	GSTP1	glutathione S-transferase pi 1 [Source:HGNC Symbol;Acc:HGNC:4638]	16934	-0.0335943	0.227557	-0.14763	0.882634	1	-1.02356
ENSG00000084636	COL16A1	collagen type XVI alpha 1 chain [Source:HGNC Symbol;Acc:HGNC:2193]	244.893	-0.157559	0.312671	-0.503912	0.614323	1	-1.1154
ENSG00000084652	TXLNA	taxilin alpha [Source:HGNC Symbol;Acc:HGNC:30685]	2367.11	0.0268479	0.0555234	0.483542	0.628711	1	1.01878
ENSG00000084733	RAB10	RAB10, member RAS oncogene family [Source:HGNC Symbol;Acc:HGNC:9759]	6277.12	-0.0150565	0.102769	-0.146508	0.883521	1	-1.01049
ENSG00000085185	BCORL1	BCL6 corepressor like 1 [Source:HGNC Symbol;Acc:HGNC:25657]	261.396	-0.0287667	0.240326	-0.119699	0.904722	1	-1.02014
ENSG00000085224	ATRX	ATRX chromatin remodeler [Source:HGNC Symbol;Acc:HGNC:886]	2279.16	0.0993219	0.177202	0.560503	0.575137	1	1.07127
ENSG00000085265	FCN1	ficolin 1 [Source:HGNC Symbol;Acc:HGNC:3623]	1.39674	0.974012	1.13438	0.858627	0.390546	1	1.9643
ENSG00000085377	PREP	prolyl endopeptidase [Source:HGNC Symbol;Acc:HGNC:9358]	2247.35	-0.123112	0.0894859	-1.37577	0.168892	1	-1.08908
ENSG00000085382	HACE1	HECT domain and ankyrin repeat containing E3 ubiquitin protein ligase 1 [Source:HGNC Symbol;Acc:HGNC:21033]	357.984	-0.064101	0.129113	-0.49647	0.619563	1	-1.04543
ENSG00000085563	ABCB1	ATP binding cassette subfamily B member 1 [Source:HGNC Symbol;Acc:HGNC:40]	4.27343	0.983561	1.55259	0.633497	0.526409	1	1.97734
ENSG00000085662	AKR1B1	aldo-keto reductase family 1 member B [Source:HGNC Symbol;Acc:HGNC:381]	3591.48	-0.012179	0.154109	-0.0790285	0.93701	1	-1.00848
ENSG00000085741	WNT11	Wnt family member 11 [Source:HGNC Symbol;Acc:HGNC:12776]	130.87	0.0827751	0.321693	0.257311	0.796939	1	1.05905
ENSG00000085760	MTIF2	mitochondrial translational initiation factor 2 [Source:HGNC Symbol;Acc:HGNC:7441]	2692.04	0.00402253	0.0635286	0.0633184	0.949513	1	1.00279
ENSG00000085788	DDHD2	DDHD domain containing 2 [Source:HGNC Symbol;Acc:HGNC:29106]	1483.19	-0.00892542	0.178224	-0.0500798	0.960059	1	-1.00621
ENSG00000085840	ORC1	origin recognition complex subunit 1 [Source:HGNC Symbol;Acc:HGNC:8487]	705.701	-0.092273	0.276704	-0.333473	0.738778	1	-1.06605
ENSG00000086015	MAST2	microtubule associated serine/threonine kinase 2 [Source:HGNC Symbol;Acc:HGNC:19035]	1729.24	-0.0886806	0.120572	-0.735501	0.462034	1	-1.0634
ENSG00000086232	EIF2AK1	eukaryotic translation initiation factor 2 alpha kinase 1 [Source:HGNC Symbol;Acc:HGNC:24921]	8164.02	0.00633343	0.120639	0.0524991	0.958131	1	1.0044
ENSG00000086570	FAT2	FAT atypical cadherin 2 [Source:HGNC Symbol;Acc:HGNC:3596]	3518.61	0.0728303	0.210097	0.346651	0.728854	1	1.05178
ENSG00000086589	RBM22	RNA binding motif protein 22 [Source:HGNC Symbol;Acc:HGNC:25503]	1816.23	-0.0457983	0.0899296	-0.509268	0.610564	1	-1.03225
ENSG00000086598	TMED2	transmembrane p24 trafficking protein 2 [Source:HGNC Symbol;Acc:HGNC:16996]	9543.46	0.00169721	0.120131	0.0141279	0.988728	1	1.00118
ENSG00000086619	ERO1B	endoplasmic reticulum oxidoreductase 1 beta [Source:HGNC Symbol;Acc:HGNC:14355]	180.298	-0.327102	0.276163	-1.18445	0.236234	1	-1.25449
ENSG00000086696	HSD17B2	hydroxysteroid 17-beta dehydrogenase 2 [Source:HGNC Symbol;Acc:HGNC:5211]	419.327	-0.243621	0.451986	-0.539002	0.589886	1	-1.18396
ENSG00000086717	PPEF1	protein phosphatase with EF-hand domain 1 [Source:HGNC Symbol;Acc:HGNC:9243]	7.44618	-0.37664	0.622387	-0.605154	0.545077	1	-1.29831
ENSG00000086827	ZW10	zw10 kinetochore protein [Source:HGNC Symbol;Acc:HGNC:13194]	662.205	-0.0425099	0.116521	-0.364827	0.71524	1	-1.0299
ENSG00000087053	MTMR2	myotubularin related protein 2 [Source:HGNC Symbol;Acc:HGNC:7450]	1539.43	-0.0583786	0.130395	-0.447706	0.654366	1	-1.04129
ENSG00000087085	ACHE	acetylcholinesterase (Cartwright blood group) [Source:HGNC Symbol;Acc:HGNC:108]	20.9966	0.402281	0.591823	0.679732	0.496674	1	1.3216
ENSG00000087087	SRRT	serrate, RNA effector molecule [Source:HGNC Symbol;Acc:HGNC:24101]	4555.99	-0.0389894	0.127433	-0.305959	0.759636	1	-1.02739
ENSG00000087128	TMPRSS11E	transmembrane serine protease 11E [Source:HGNC Symbol;Acc:HGNC:24465]	2.139	-0.586206	1.85745	-0.315596	0.752309	1	-1.50129
ENSG00000087157	PGS1	phosphatidylglycerophosphate synthase 1 [Source:HGNC Symbol;Acc:HGNC:30029]	709.107	-0.0229407	0.1102	-0.208173	0.835094	1	-1.01603
ENSG00000087206	UIMC1	ubiquitin interaction motif containing 1 [Source:HGNC Symbol;Acc:HGNC:30298]	1182.79	-0.0388989	0.09773	-0.398024	0.690612	1	-1.02733
ENSG00000087245	MMP2	matrix metallopeptidase 2 [Source:HGNC Symbol;Acc:HGNC:7166]	409.765	0.103154	0.269835	0.382285	0.70225	1	1.07412
ENSG00000087253	LPCAT2	lysophosphatidylcholine acyltransferase 2 [Source:HGNC Symbol;Acc:HGNC:26032]	479.129	0.0832429	0.185342	0.449131	0.653337	1	1.0594
ENSG00000087338	GMCL1	germ cell-less 1, spermatogenesis associated [Source:HGNC Symbol;Acc:HGNC:23843]	1240.16	0.165169	0.17879	0.923816	0.355582	1	1.1213
ENSG00000087510	TFAP2C	transcription factor AP-2 gamma [Source:HGNC Symbol;Acc:HGNC:11744]	2477.78	0.0345683	0.151479	0.228205	0.819487	1	1.02425
ENSG00000087842	PIR	pirin [Source:HGNC Symbol;Acc:HGNC:30048]	721.475	-0.0867522	0.173146	-0.501035	0.616347	1	-1.06198
ENSG00000087903	RFX2	regulatory factor X2 [Source:HGNC Symbol;Acc:HGNC:9983]	268.682	-0.0407171	0.16605	-0.245211	0.806293	1	-1.02862
ENSG00000088543	C3orf18	chromosome 3 open reading frame 18 [Source:HGNC Symbol;Acc:HGNC:24837]	24.3675	0.133526	0.56781	0.23516	0.814084	1	1.09697
ENSG00000088726	TMEM40	transmembrane protein 40 [Source:HGNC Symbol;Acc:HGNC:25620]	122.165	0.0762185	0.354249	0.215155	0.829646	1	1.05425
ENSG00000088766	CRLS1	cardiolipin synthase 1 [Source:HGNC Symbol;Acc:HGNC:16148]	1271.78	-0.0463905	0.116876	-0.396922	0.691425	1	-1.03268
ENSG00000088808	PPP1R13B	protein phosphatase 1 regulatory subunit 13B [Source:HGNC Symbol;Acc:HGNC:14950]	1102.52	0.0399703	0.154567	0.258595	0.795948	1	1.02809
ENSG00000088899	LZTS3	leucine zipper tumor suppressor family member 3 [Source:HGNC Symbol;Acc:HGNC:30139]	133.625	0.237142	0.161962	1.46418	0.143144	1	1.17866
ENSG00000089006	SNX5	sorting nexin 5 [Source:HGNC Symbol;Acc:HGNC:14969]	5560.34	-0.0212209	0.0861064	-0.24645	0.805334	1	-1.01482
ENSG00000089053	ANAPC5	anaphase promoting complex subunit 5 [Source:HGNC Symbol;Acc:HGNC:15713]	4583.82	-0.0688151	0.0912616	-0.754042	0.450824	1	-1.04885
ENSG00000089060	SLC8B1	solute carrier family 8 member B1 [Source:HGNC Symbol;Acc:HGNC:26175]	904.302	0.0792255	0.120848	0.655578	0.512096	1	1.05645
ENSG00000089091	DZANK1	double zinc ribbon and ankyrin repeat domains 1 [Source:HGNC Symbol;Acc:HGNC:15858]	63.4295	0.174277	0.289541	0.601908	0.547236	1	1.1284
ENSG00000089101	CFAP61	cilia and flagella associated protein 61 [Source:HGNC Symbol;Acc:HGNC:15872]	2.79647	1.73482	0.832514	2.08384	0.0371749	1	3.32839
ENSG00000089327	FXYD5	FXYD domain containing ion transport regulator 5 [Source:HGNC Symbol;Acc:HGNC:4029]	3981.78	0.0109785	0.167782	0.0654334	0.947829	1	1.00764
ENSG00000089775	ZBTB25	zinc finger and BTB domain containing 25 [Source:HGNC Symbol;Acc:HGNC:13112]	353.344	0.0897206	0.157596	0.569306	0.569148	1	1.06416
ENSG00000090060	PAPOLA	poly(A) polymerase alpha [Source:HGNC Symbol;Acc:HGNC:14981]	8454.54	-0.0105229	0.108807	-0.0967115	0.922956	1	-1.00732
ENSG00000090097	PCBP4	poly(rC) binding protein 4 [Source:HGNC Symbol;Acc:HGNC:8652]	487.129	-0.0431199	0.196402	-0.219549	0.826223	1	-1.03034
ENSG00000090339	ICAM1	intercellular adhesion molecule 1 [Source:HGNC Symbol;Acc:HGNC:5344]	677.127	0.0749444	0.28979	0.258617	0.795931	1	1.05332
ENSG00000090376	IRAK3	interleukin 1 receptor associated kinase 3 [Source:HGNC Symbol;Acc:HGNC:17020]	4.86461	-0.565029	0.645151	-0.87581	0.381134	1	-1.47942
ENSG00000090382	LYZ	lysozyme [Source:HGNC Symbol;Acc:HGNC:6740]	34.6136	-0.350608	0.284452	-1.23257	0.217736	1	-1.2751
ENSG00000090487	SPG21	SPG21 abhydrolase domain containing, maspardin [Source:HGNC Symbol;Acc:HGNC:20373]	2682.79	-0.0574215	0.0674944	-0.850759	0.394903	1	-1.0406
ENSG00000090530	P3H2	prolyl 3-hydroxylase 2 [Source:HGNC Symbol;Acc:HGNC:19317]	997.751	-0.0244334	0.311529	-0.0784306	0.937486	1	-1.01708
ENSG00000090565	RAB11FIP3	RAB11 family interacting protein 3 [Source:HGNC Symbol;Acc:HGNC:17224]	1198.49	0.123609	0.14336	0.862231	0.38856	1	1.08946
ENSG00000090612	ZNF268	zinc finger protein 268 [Source:HGNC Symbol;Acc:HGNC:13061]	478.807	-0.0906023	0.26429	-0.342814	0.731739	1	-1.06481
ENSG00000090932	DLL3	delta like canonical Notch ligand 3 [Source:HGNC Symbol;Acc:HGNC:2909]	27.7013	-0.1727	0.312619	-0.552428	0.580655	1	-1.12717
ENSG00000090971	NAT14	N-acetyltransferase 14 (putative) [Source:HGNC Symbol;Acc:HGNC:28918]	461.506	0.174481	0.210042	0.830696	0.406145	1	1.12856
ENSG00000091127	PUS7	pseudouridine synthase 7 [Source:HGNC Symbol;Acc:HGNC:26033]	1520.34	-0.0771235	0.113758	-0.677962	0.497796	1	-1.05491
ENSG00000091128	LAMB4	laminin subunit beta 4 [Source:HGNC Symbol;Acc:HGNC:6491]	41.9102	-0.136525	0.262255	-0.520581	0.602658	1	-1.09925
ENSG00000091136	LAMB1	laminin subunit beta 1 [Source:HGNC Symbol;Acc:HGNC:6486]	18884	0.0596872	0.282727	0.211113	0.832799	1	1.04224
ENSG00000091164	TXNL1	thioredoxin like 1 [Source:HGNC Symbol;Acc:HGNC:12436]	1644.84	-0.0674373	0.0940029	-0.717397	0.473129	1	-1.04785
ENSG00000091428	RAPGEF4	Rap guanine nucleotide exchange factor 4 [Source:HGNC Symbol;Acc:HGNC:16626]	22.1174	-0.3313	0.565238	-0.586125	0.557792	1	-1.25815
ENSG00000091622	PITPNM3	PITPNM family member 3 [Source:HGNC Symbol;Acc:HGNC:21043]	572.025	0.174625	0.237442	0.73544	0.462071	1	1.12867
ENSG00000091879	ANGPT2	angiopoietin 2 [Source:HGNC Symbol;Acc:HGNC:485]	2.24052	0.902996	1.14798	0.786596	0.431519	1	1.86995
ENSG00000091972	CD200	CD200 molecule [Source:HGNC Symbol;Acc:HGNC:7203]	6.34399	-0.193592	0.582794	-0.332179	0.739754	1	-1.14361
ENSG00000091986	CCDC80	coiled-coil domain containing 80 [Source:HGNC Symbol;Acc:HGNC:30649]	497.332	-0.127216	0.268001	-0.474685	0.635011	1	-1.09218
ENSG00000092108	SCFD1	sec1 family domain containing 1 [Source:HGNC Symbol;Acc:HGNC:20726]	1345.99	-0.0750237	0.112143	-0.668998	0.503497	1	-1.05338
ENSG00000092148	HECTD1	HECT domain E3 ubiquitin protein ligase 1 [Source:HGNC Symbol;Acc:HGNC:20157]	4908.61	-0.0383824	0.0908163	-0.422638	0.672559	1	-1.02696
ENSG00000092199	HNRNPC	heterogeneous nuclear ribonucleoprotein C [Source:HGNC Symbol;Acc:HGNC:5035]	25927.5	-0.0818313	0.0874959	-0.935259	0.349655	1	-1.05836
ENSG00000092200	RPGRIP1	RPGR interacting protein 1 [Source:HGNC Symbol;Acc:HGNC:13436]	12.9946	-0.0577577	0.588627	-0.0981228	0.921835	1	-1.04085
ENSG00000092201	SUPT16H	SPT16 homolog, facilitates chromatin remodeling subunit [Source:HGNC Symbol;Acc:HGNC:11465]	9742.79	-0.0848786	0.102937	-0.82457	0.409616	1	-1.0606
ENSG00000092445	TYRO3	TYRO3 protein tyrosine kinase [Source:HGNC Symbol;Acc:HGNC:12446]	546.514	0.00397736	0.140998	0.0282086	0.977496	1	1.00276
ENSG00000092607	TBX15	T-box transcription factor 15 [Source:HGNC Symbol;Acc:HGNC:11594]	7.25188	-0.692873	0.519314	-1.33421	0.182136	1	-1.6165
ENSG00000092871	RFFL	ring finger and FYVE like domain containing E3 ubiquitin protein ligase [Source:HGNC Symbol;Acc:HGNC:24821]	745.256	-0.150281	0.148794	-1.00999	0.3125	1	-1.10979
ENSG00000093167	LRRFIP2	LRR binding FLII interacting protein 2 [Source:HGNC Symbol;Acc:HGNC:6703]	1221.48	-0.14817	0.0837985	-1.76817	0.0770327	1	-1.10816
ENSG00000093183	SEC22C	SEC22 homolog C, vesicle trafficking protein [Source:HGNC Symbol;Acc:HGNC:16828]	1213.01	0.0453916	0.0983697	0.461439	0.644484	1	1.03196
ENSG00000095303	PTGS1	prostaglandin-endoperoxide synthase 1 [Source:HGNC Symbol;Acc:HGNC:9604]	498.208	0.00719499	0.612141	0.0117538	0.990622	1	1.005
ENSG00000095370	SH2D3C	SH2 domain containing 3C [Source:HGNC Symbol;Acc:HGNC:16884]	8.16684	-0.785352	0.585267	-1.34187	0.179639	1	-1.72351
ENSG00000095485	CWF19L1	CWF19 like cell cycle control factor 1 [Source:HGNC Symbol;Acc:HGNC:25613]	969.749	-0.0941544	0.119335	-0.788995	0.430115	1	-1.06744
ENSG00000095574	IKZF5	IKAROS family zinc finger 5 [Source:HGNC Symbol;Acc:HGNC:14283]	684.109	0.0737559	0.191354	0.385441	0.69991	1	1.05245
ENSG00000095587	TLL2	tolloid like 2 [Source:HGNC Symbol;Acc:HGNC:11844]	13.4448	-0.395176	0.496666	-0.795658	0.426231	1	-1.3151
ENSG00000095596	CYP26A1	cytochrome P450 family 26 subfamily A member 1 [Source:HGNC Symbol;Acc:HGNC:2603]	12.5219	0.511326	1.30627	0.39144	0.695472	1	1.42536
ENSG00000095794	CREM	cAMP responsive element modulator [Source:HGNC Symbol;Acc:HGNC:2352]	269.914	-0.142046	0.186936	-0.759864	0.447336	1	-1.10347
ENSG00000096093	EFHC1	EF-hand domain containing 1 [Source:HGNC Symbol;Acc:HGNC:16406]	308.82	0.104776	0.312922	0.33483	0.737753	1	1.07533
ENSG00000096384	HSP90AB1	heat shock protein 90 alpha family class B member 1 [Source:HGNC Symbol;Acc:HGNC:5258]	79018.9	-0.100063	0.0863926	-1.15823	0.246768	1	-1.07182
ENSG00000096401	CDC5L	cell division cycle 5 like [Source:HGNC Symbol;Acc:HGNC:1743]	2198.56	-0.0793836	0.0725486	-1.09421	0.273861	1	-1.05657
ENSG00000096968	JAK2	Janus kinase 2 [Source:HGNC Symbol;Acc:HGNC:6192]	403.372	0.209875	0.206586	1.01592	0.309667	1	1.15659
ENSG00000096996	IL12RB1	interleukin 12 receptor subunit beta 1 [Source:HGNC Symbol;Acc:HGNC:5971]	3.19681	0.826563	0.738283	1.11957	0.262895	1	1.77346
ENSG00000097007	ABL1	ABL proto-oncogene 1, non-receptor tyrosine kinase [Source:HGNC Symbol;Acc:HGNC:76]	3993.4	-0.0454904	0.124981	-0.363978	0.715874	1	-1.03203
ENSG00000097033	SH3GLB1	SH3 domain containing GRB2 like, endophilin B1 [Source:HGNC Symbol;Acc:HGNC:10833]	2390.13	0.0177113	0.101981	0.173674	0.862122	1	1.01235
ENSG00000099139	PCSK5	proprotein convertase subtilisin/kexin type 5 [Source:HGNC Symbol;Acc:HGNC:8747]	10.1663	-0.079554	0.395608	-0.201093	0.840626	1	-1.05669
ENSG00000099194	SCD	stearoyl-CoA desaturase [Source:HGNC Symbol;Acc:HGNC:10571]	80050.1	0.129706	0.22193	0.584446	0.55892	1	1.09407
ENSG00000099204	ABLIM1	actin binding LIM protein 1 [Source:HGNC Symbol;Acc:HGNC:78]	5813.92	0.0302318	0.182686	0.165485	0.868562	1	1.02118
ENSG00000099219	ERMP1	endoplasmic reticulum metallopeptidase 1 [Source:HGNC Symbol;Acc:HGNC:23703]	3853.45	-0.00473303	0.141837	-0.0333694	0.97338	1	-1.00329
ENSG00000099256	PRTFDC1	phosphoribosyl transferase domain containing 1 [Source:HGNC Symbol;Acc:HGNC:23333]	80.4944	-0.0838601	0.244864	-0.342476	0.731993	1	-1.05985
ENSG00000099617	EFNA2	ephrin A2 [Source:HGNC Symbol;Acc:HGNC:3222]	9.6499	-0.464289	0.738797	-0.628439	0.529716	1	-1.37964
ENSG00000099810	MTAP	methylthioadenosine phosphorylase [Source:HGNC Symbol;Acc:HGNC:7413]	2373.18	0.0548285	0.375066	0.146184	0.883776	1	1.03874
ENSG00000099840	IZUMO4	IZUMO family member 4 [Source:HGNC Symbol;Acc:HGNC:26950]	91.0644	0.015935	0.579785	0.0274843	0.978073	1	1.01111
ENSG00000099864	PALM	paralemmin [Source:HGNC Symbol;Acc:HGNC:8594]	263.476	-1.21077	0.780074	-1.55213	0.120632	1	-2.31462
ENSG00000099904	ZDHHC8	zinc finger DHHC-type palmitoyltransferase 8 [Source:HGNC Symbol;Acc:HGNC:18474]	1123.07	0.0268638	0.166571	0.161276	0.871876	1	1.0188
ENSG00000099917	MED15	mediator complex subunit 15 [Source:HGNC Symbol;Acc:HGNC:14248]	2267.66	-0.0582969	0.0957658	-0.608745	0.542693	1	-1.04124
ENSG00000099942	CRKL	CRK like proto-oncogene, adaptor protein [Source:HGNC Symbol;Acc:HGNC:2363]	2849.25	0.0568344	0.0986997	0.575832	0.564729	1	1.04018
ENSG00000099953	MMP11	matrix metallopeptidase 11 [Source:HGNC Symbol;Acc:HGNC:7157]	26.6473	0.639904	0.859167	0.744796	0.456395	1	1.55823
ENSG00000099957	P2RX6	purinergic receptor P2X 6 [Source:HGNC Symbol;Acc:HGNC:8538]	4.64607	0.408443	0.811843	0.503106	0.61489	1	1.32725
ENSG00000099974	DDTL	D-dopachrome tautomerase like [Source:HGNC Symbol;Acc:HGNC:33446]	84.2059	0.138715	0.919482	0.150862	0.880085	1	1.10092
ENSG00000099984	GSTT2	glutathione S-transferase theta 2 (gene/pseudogene) [Source:HGNC Symbol;Acc:HGNC:4642]	23.1567	0.188768	0.362901	0.520165	0.602949	1	1.13979
ENSG00000099995	SF3A1	splicing factor 3a subunit 1 [Source:HGNC Symbol;Acc:HGNC:10765]	4016.86	-0.111005	0.179081	-0.61986	0.53535	1	-1.07998
ENSG00000099998	GGT5	gamma-glutamyltransferase 5 [Source:HGNC Symbol;Acc:HGNC:4260]	235.247	-0.00546721	0.381982	-0.0143128	0.98858	1	-1.0038
ENSG00000100031	GGT1	gamma-glutamyltransferase 1 [Source:HGNC Symbol;Acc:HGNC:4250]	11.0389	0.536326	0.712113	0.753148	0.451361	1	1.45027
ENSG00000100034	PPM1F	protein phosphatase, Mg2+/Mn2+ dependent 1F [Source:HGNC Symbol;Acc:HGNC:19388]	1412.13	0.00330581	0.123896	0.026682	0.978713	1	1.00229
ENSG00000100038	TOP3B	DNA topoisomerase III beta [Source:HGNC Symbol;Acc:HGNC:11993]	577.4	0.126267	0.161219	0.783204	0.433507	1	1.09147
ENSG00000100068	LRP5L	LDL receptor related protein 5 like [Source:HGNC Symbol;Acc:HGNC:25323]	49.8212	-0.298772	0.370907	-0.805517	0.420521	1	-1.2301
ENSG00000100092	SH3BP1	SH3 domain binding protein 1 [Source:HGNC Symbol;Acc:HGNC:10824]	822.01	0.0270199	0.210319	0.128471	0.897776	1	1.01891
ENSG00000100099	HPS4	HPS4 biogenesis of lysosomal organelles complex 3 subunit 2 [Source:HGNC Symbol;Acc:HGNC:15844]	943.267	-0.0487027	0.0982352	-0.495777	0.620052	1	-1.03433
ENSG00000100109	TFIP11	tuftelin interacting protein 11 [Source:HGNC Symbol;Acc:HGNC:17165]	981.208	-0.0359269	0.088634	-0.405339	0.685228	1	-1.02522
ENSG00000100116	GCAT	glycine C-acetyltransferase [Source:HGNC Symbol;Acc:HGNC:4188]	586.532	0.0800736	0.151954	0.526961	0.598221	1	1.05707
ENSG00000100147	CCDC134	coiled-coil domain containing 134 [Source:HGNC Symbol;Acc:HGNC:26185]	75.8541	-0.128939	0.173028	-0.745193	0.456155	1	-1.09349
ENSG00000100170	SLC5A1	solute carrier family 5 member 1 [Source:HGNC Symbol;Acc:HGNC:11036]	4.05911	-0.617359	1.65357	-0.37335	0.708888	1	-1.53406
ENSG00000100181	TPTEP1	TPTE pseudogene 1 [Source:HGNC Symbol;Acc:HGNC:43648]	181.393	-0.0383357	0.293973	-0.130405	0.896246	1	-1.02693
ENSG00000100197	CYP2D6	cytochrome P450 family 2 subfamily D member 6 [Source:HGNC Symbol;Acc:HGNC:2625]	1.96393	-0.364129	1.52427	-0.238888	0.811193	1	-1.2871
ENSG00000100216	TOMM22	translocase of outer mitochondrial membrane 22 [Source:HGNC Symbol;Acc:HGNC:18002]	2416.98	-0.0612731	0.110567	-0.554173	0.579461	1	-1.04339
ENSG00000100218	RSPH14	radial spoke head 14 homolog [Source:HGNC Symbol;Acc:HGNC:13437]	2.08443	-0.921991	1.18364	-0.778949	0.43601	1	-1.89473
ENSG00000100221	JOSD1	Josephin domain containing 1 [Source:HGNC Symbol;Acc:HGNC:28953]	1985.56	0.0738484	0.0788243	0.936873	0.348824	1	1.05252
ENSG00000100246	DNAL4	dynein axonemal light chain 4 [Source:HGNC Symbol;Acc:HGNC:2955]	379.815	0.0345431	0.193498	0.178519	0.858315	1	1.02423
ENSG00000100253	MIOX	myo-inositol oxygenase [Source:HGNC Symbol;Acc:HGNC:14522]	37.0731	0.775018	0.411487	1.88346	0.0596385	1	1.71121
ENSG00000100285	NEFH	neurofilament heavy [Source:HGNC Symbol;Acc:HGNC:7737]	1.34266	-0.134654	1.48127	-0.0909046	0.927568	1	-1.09783
ENSG00000100298	APOBEC3H	apolipoprotein B mRNA editing enzyme catalytic subunit 3H [Source:HGNC Symbol;Acc:HGNC:24100]	12.9806	0.0404875	0.344001	0.117696	0.906309	1	1.02846
ENSG00000100311	PDGFB	platelet derived growth factor subunit B [Source:HGNC Symbol;Acc:HGNC:8800]	379.161	0.0634994	0.295406	0.214957	0.829801	1	1.045
ENSG00000100314	CABP7	calcium binding protein 7 [Source:HGNC Symbol;Acc:HGNC:20834]	1.5144	-0.142635	0.883655	-0.161415	0.871767	1	-1.10392
ENSG00000100344	PNPLA3	patatin like phospholipase domain containing 3 [Source:HGNC Symbol;Acc:HGNC:18590]	249.404	0.415778	0.246032	1.68994	0.0910402	1	1.33402
ENSG00000100399	CHADL	chondroadherin like [Source:HGNC Symbol;Acc:HGNC:25165]	23.4854	-0.577599	0.521278	-1.10804	0.267843	1	-1.49236
ENSG00000100413	POLR3H	RNA polymerase III subunit H [Source:HGNC Symbol;Acc:HGNC:30349]	1389.22	-0.0438992	0.182553	-0.240474	0.809963	1	-1.0309
ENSG00000100418	DESI1	desumoylating isopeptidase 1 [Source:HGNC Symbol;Acc:HGNC:24577]	1514.55	-0.0972617	0.113169	-0.859435	0.390101	1	-1.06974
ENSG00000100422	CERK	ceramide kinase [Source:HGNC Symbol;Acc:HGNC:19256]	1246.58	-0.0462796	0.195684	-0.236501	0.813044	1	-1.0326
ENSG00000100433	KCNK10	potassium two pore domain channel subfamily K member 10 [Source:HGNC Symbol;Acc:HGNC:6273]	0.78103	0	2.55075	0	1	1	-1
ENSG00000100445	SDR39U1	short chain dehydrogenase/reductase family 39U member 1 [Source:HGNC Symbol;Acc:HGNC:20275]	943.745	0.00588507	0.118966	0.0494686	0.960546	1	1.00409
ENSG00000100483	VCPKMT	valosin containing protein lysine methyltransferase [Source:HGNC Symbol;Acc:HGNC:20352]	221.311	0.0637664	0.136291	0.467871	0.639877	1	1.04519
ENSG00000100490	CDKL1	cyclin dependent kinase like 1 [Source:HGNC Symbol;Acc:HGNC:1781]	243.968	0.197546	0.32711	0.603912	0.545902	1	1.14675
ENSG00000100504	PYGL	glycogen phosphorylase L [Source:HGNC Symbol;Acc:HGNC:9725]	6010.75	-0.00988376	0.189435	-0.0521751	0.958389	1	-1.00687
ENSG00000100528	CNIH1	cornichon family AMPA receptor auxiliary protein 1 [Source:HGNC Symbol;Acc:HGNC:19431]	4672.72	0.027692	0.134813	0.205411	0.837251	1	1.01938
ENSG00000100575	TIMM9	translocase of inner mitochondrial membrane 9 [Source:HGNC Symbol;Acc:HGNC:11819]	1146.96	0.0929623	0.152755	0.608572	0.542808	1	1.06656
ENSG00000100578	KIAA0586	KIAA0586 [Source:HGNC Symbol;Acc:HGNC:19960]	948.132	-0.0972244	0.22623	-0.429759	0.667371	1	-1.06971
ENSG00000100592	DAAM1	dishevelled associated activator of morphogenesis 1 [Source:HGNC Symbol;Acc:HGNC:18142]	1179.53	0.0252975	0.209728	0.12062	0.903992	1	1.01769
ENSG00000100593	ISM2	isthmin 2 [Source:HGNC Symbol;Acc:HGNC:23176]	4.16296	0.551629	1.04141	0.529696	0.596323	1	1.46574
ENSG00000100599	RIN3	Ras and Rab interactor 3 [Source:HGNC Symbol;Acc:HGNC:18751]	649.861	0.0728429	0.145596	0.500307	0.616859	1	1.05179
ENSG00000100603	SNW1	SNW domain containing 1 [Source:HGNC Symbol;Acc:HGNC:16696]	2883.87	-0.00409082	0.0812215	-0.0503662	0.959831	1	-1.00284
ENSG00000100626	GALNT16	polypeptide N-acetylgalactosaminyltransferase 16 [Source:HGNC Symbol;Acc:HGNC:23233]	79.9936	-0.665791	0.603687	-1.10288	0.270081	1	-1.58644
ENSG00000100628	ASB2	ankyrin repeat and SOCS box containing 2 [Source:HGNC Symbol;Acc:HGNC:16012]	3.67137	-0.675125	0.988238	-0.68316	0.494506	1	-1.59673
ENSG00000100722	ZC3H14	zinc finger CCCH-type containing 14 [Source:HGNC Symbol;Acc:HGNC:20509]	2627.9	-0.0113429	0.0888999	-0.127592	0.898472	1	-1.00789
ENSG00000100731	PCNX1	pecanex 1 [Source:HGNC Symbol;Acc:HGNC:19740]	1960.35	0.0457628	0.109879	0.416484	0.677056	1	1.03223
ENSG00000100888	CHD8	chromodomain helicase DNA binding protein 8 [Source:HGNC Symbol;Acc:HGNC:20153]	3136.62	-0.0536544	0.183699	-0.292078	0.770227	1	-1.03789
ENSG00000100979	PLTP	phospholipid transfer protein [Source:HGNC Symbol;Acc:HGNC:9093]	383.957	0.102777	0.205195	0.500878	0.616457	1	1.07384
ENSG00000101052	IFT52	intraflagellar transport 52 [Source:HGNC Symbol;Acc:HGNC:15901]	587.114	0.0235023	0.143032	0.164315	0.869483	1	1.01642
ENSG00000101098	RIMS4	regulating synaptic membrane exocytosis 4 [Source:HGNC Symbol;Acc:HGNC:16183]	177.316	-0.583705	0.862149	-0.677034	0.498384	1	-1.49869
ENSG00000101132	PFDN4	prefoldin subunit 4 [Source:HGNC Symbol;Acc:HGNC:8868]	2730.46	-0.0329537	0.150561	-0.218872	0.82675	1	-1.0231
ENSG00000101146	RAE1	ribonucleic acid export 1 [Source:HGNC Symbol;Acc:HGNC:9828]	2073.45	-0.0335383	0.107578	-0.311757	0.755225	1	-1.02352
ENSG00000101158	NELFCD	negative elongation factor complex member C/D [Source:HGNC Symbol;Acc:HGNC:15934]	6235.7	-0.00551124	0.069779	-0.0789813	0.937047	1	-1.00383
ENSG00000101162	TUBB1	tubulin beta 1 class VI [Source:HGNC Symbol;Acc:HGNC:16257]	14.302	0.00552486	0.479718	0.0115169	0.990811	1	1.00384
ENSG00000101187	SLCO4A1	solute carrier organic anion transporter family member 4A1 [Source:HGNC Symbol;Acc:HGNC:10953]	1324.19	-0.12012	0.196527	-0.611216	0.541057	1	-1.08683
ENSG00000101190	TCFL5	transcription factor like 5 [Source:HGNC Symbol;Acc:HGNC:11646]	1019.58	-3.1399e-05	0.0732428	-0.000428698	0.999658	1	-1.00002
ENSG00000101199	ARFGAP1	ADP ribosylation factor GTPase activating protein 1 [Source:HGNC Symbol;Acc:HGNC:15852]	2801.43	-0.0956924	0.133958	-0.714345	0.475014	1	-1.06858
ENSG00000101224	CDC25B	cell division cycle 25B [Source:HGNC Symbol;Acc:HGNC:1726]	13314.7	0.0238843	0.113502	0.210431	0.833332	1	1.01669
ENSG00000101247	NDUFAF5	NADH:ubiquinone oxidoreductase complex assembly factor 5 [Source:HGNC Symbol;Acc:HGNC:15899]	418.903	-0.0426235	0.199124	-0.214055	0.830504	1	-1.02999
ENSG00000101265	RASSF2	Ras association domain family member 2 [Source:HGNC Symbol;Acc:HGNC:9883]	33.0965	-1.80803	1.05533	-1.71323	0.0866694	1	-3.50164
ENSG00000101276	SLC52A3	solute carrier family 52 member 3 [Source:HGNC Symbol;Acc:HGNC:16187]	63.8707	0.169892	1.10446	0.153823	0.877749	1	1.12497
ENSG00000101280	ANGPT4	angiopoietin 4 [Source:HGNC Symbol;Acc:HGNC:487]	3.43729	1.22115	0.56449	2.16329	0.0305192	1	2.33133
ENSG00000101311	FERMT1	fermitin family member 1 [Source:HGNC Symbol;Acc:HGNC:15889]	2130.43	-0.0552587	0.122859	-0.449774	0.652873	1	-1.03905
ENSG00000101335	MYL9	myosin light chain 9 [Source:HGNC Symbol;Acc:HGNC:15754]	52.7987	-0.221884	0.391232	-0.567141	0.570618	1	-1.16626
ENSG00000101343	CRNKL1	crooked neck pre-mRNA splicing factor 1 [Source:HGNC Symbol;Acc:HGNC:15762]	1496.62	-0.0439241	0.167954	-0.261525	0.793687	1	-1.03091
ENSG00000101347	SAMHD1	SAM and HD domain containing deoxynucleoside triphosphate triphosphohydrolase 1 [Source:HGNC Symbol;Acc:HGNC:15925]	588.928	0.115595	0.132736	0.87087	0.383825	1	1.08342
ENSG00000101353	MROH8	maestro heat like repeat family member 8 [Source:HGNC Symbol;Acc:HGNC:16125]	13.1242	-0.0422057	0.61006	-0.0691828	0.944844	1	-1.02969
ENSG00000101448	EPPIN	epididymal peptidase inhibitor [Source:HGNC Symbol;Acc:HGNC:15932]	5.47606	0.222313	0.536705	0.414217	0.678715	1	1.1666
ENSG00000101470	TNNC2	troponin C2, fast skeletal type [Source:HGNC Symbol;Acc:HGNC:11944]	2.4306	0.391771	1.02034	0.38396	0.701008	1	1.312
ENSG00000101489	CELF4	CUGBP Elav-like family member 4 [Source:HGNC Symbol;Acc:HGNC:14015]	1.84556	1.55096	1.31971	1.17523	0.239903	1	2.93012
ENSG00000101493	ZNF516	zinc finger protein 516 [Source:HGNC Symbol;Acc:HGNC:28990]	1124.97	0.0843278	0.168605	0.500149	0.61697	1	1.06019
ENSG00000101577	LPIN2	lipin 2 [Source:HGNC Symbol;Acc:HGNC:14450]	678.019	0.0159878	0.098382	0.162507	0.870906	1	1.01114
ENSG00000101596	SMCHD1	structural maintenance of chromosomes flexible hinge domain containing 1 [Source:HGNC Symbol;Acc:HGNC:29090]	1643.57	-0.152175	0.17198	-0.884838	0.376244	1	-1.11124
ENSG00000101624	CEP76	centrosomal protein 76 [Source:HGNC Symbol;Acc:HGNC:25727]	284.25	0.198766	0.210443	0.944508	0.34491	1	1.14772
ENSG00000101638	ST8SIA5	ST8 alpha-N-acetyl-neuraminide alpha-2,8-sialyltransferase 5 [Source:HGNC Symbol;Acc:HGNC:17827]	8.71308	-0.699684	0.870456	-0.803813	0.421505	1	-1.62415
ENSG00000101680	LAMA1	laminin subunit alpha 1 [Source:HGNC Symbol;Acc:HGNC:6481]	83.5778	0.0117463	0.228832	0.0513316	0.959061	1	1.00818
ENSG00000101695	RNF125	ring finger protein 125 [Source:HGNC Symbol;Acc:HGNC:21150]	258.603	0.0956334	0.213656	0.447604	0.654439	1	1.06853
ENSG00000101898	MCTS2P	MCTS family member 2, pseudogene [Source:HGNC Symbol;Acc:HGNC:49760]	34.6726	0.0102013	0.333658	0.0305741	0.975609	1	1.0071
ENSG00000101911	PRPS2	phosphoribosyl pyrophosphate synthetase 2 [Source:HGNC Symbol;Acc:HGNC:9465]	1966.72	-0.100666	0.150771	-0.667675	0.504341	1	-1.07227
ENSG00000101935	AMMECR1	AMMECR nuclear protein 1 [Source:HGNC Symbol;Acc:HGNC:467]	1236.74	-0.0136578	0.110616	-0.12347	0.901735	1	-1.00951
ENSG00000101955	SRPX	sushi repeat containing protein X-linked [Source:HGNC Symbol;Acc:HGNC:11309]	507.344	0.10175	0.115834	0.87841	0.379721	1	1.07307
ENSG00000101977	MCF2	MCF.2 cell line derived transforming sequence [Source:HGNC Symbol;Acc:HGNC:6940]	47.556	-0.183687	0.457254	-0.401717	0.687892	1	-1.13578
ENSG00000101986	ABCD1	ATP binding cassette subfamily D member 1 [Source:HGNC Symbol;Acc:HGNC:61]	330.065	0.225218	0.182933	1.23115	0.218268	1	1.16895
ENSG00000102024	PLS3	plastin 3 [Source:HGNC Symbol;Acc:HGNC:9091]	4658.17	-0.0779194	0.121109	-0.643384	0.519975	1	-1.05549
ENSG00000102038	SMARCA1	SWI/SNF related, matrix associated, actin dependent regulator of chromatin, subfamily a, member 1 [Source:HGNC Symbol;Acc:HGNC:11097]	318.478	0.0411455	0.202242	0.203447	0.838786	1	1.02893
ENSG00000102053	ZC3H12B	zinc finger CCCH-type containing 12B [Source:HGNC Symbol;Acc:HGNC:17407]	12.1893	0.377163	0.355157	1.06196	0.288253	1	1.29879
ENSG00000102081	FMR1	FMRP translational regulator 1 [Source:HGNC Symbol;Acc:HGNC:3775]	1493.96	0.0950802	0.143769	0.661338	0.508395	1	1.06812
ENSG00000102096	PIM2	Pim-2 proto-oncogene, serine/threonine kinase [Source:HGNC Symbol;Acc:HGNC:8987]	447.424	-0.0591724	0.143743	-0.411653	0.680594	1	-1.04187
ENSG00000102158	MAGT1	magnesium transporter 1 [Source:HGNC Symbol;Acc:HGNC:28880]	1318.37	-0.110104	0.360625	-0.305314	0.760127	1	-1.07931
ENSG00000102172	SMS	spermine synthase [Source:HGNC Symbol;Acc:HGNC:11123]	5245.77	-0.0617185	0.106303	-0.580588	0.561518	1	-1.04371
ENSG00000102230	PCYT1B	phosphate cytidylyltransferase 1, choline, beta [Source:HGNC Symbol;Acc:HGNC:8755]	2.78368	-1.57718	1.24032	-1.27159	0.203518	1	-2.98385
ENSG00000102287	GABRE	gamma-aminobutyric acid type A receptor subunit epsilon [Source:HGNC Symbol;Acc:HGNC:4085]	253.758	0.103647	0.392516	0.264059	0.791734	1	1.07449
ENSG00000102309	PIN4	peptidylprolyl cis/trans isomerase, NIMA-interacting 4 [Source:HGNC Symbol;Acc:HGNC:8992]	481.296	0.133783	0.163874	0.816373	0.414287	1	1.09717
ENSG00000102312	PORCN	porcupine O-acyltransferase [Source:HGNC Symbol;Acc:HGNC:17652]	546.308	-0.0462198	0.125114	-0.369423	0.711813	1	-1.03256
ENSG00000102316	MAGED2	MAGE family member D2 [Source:HGNC Symbol;Acc:HGNC:16353]	2486.58	0.0275869	0.243043	0.113506	0.909629	1	1.01931
ENSG00000102359	SRPX2	sushi repeat containing protein X-linked 2 [Source:HGNC Symbol;Acc:HGNC:30668]	572.166	0.00200778	0.464545	0.00432203	0.996552	1	1.00139
ENSG00000102383	ZDHHC15	zinc finger DHHC-type palmitoyltransferase 15 [Source:HGNC Symbol;Acc:HGNC:20342]	1.98631	-0.381491	1.03087	-0.370067	0.711333	1	-1.30269
ENSG00000102393	GLA	galactosidase alpha [Source:HGNC Symbol;Acc:HGNC:4296]	963.767	-0.0625075	0.236203	-0.264634	0.791291	1	-1.04428
ENSG00000102452	NALCN	sodium leak channel, non-selective [Source:HGNC Symbol;Acc:HGNC:19082]	115.746	0.166666	0.287694	0.579315	0.562377	1	1.12246
ENSG00000102524	TNFSF13B	TNF superfamily member 13b [Source:HGNC Symbol;Acc:HGNC:11929]	7.40881	0.511268	0.642212	0.796105	0.425971	1	1.4253
ENSG00000102554	KLF5	Kruppel like factor 5 [Source:HGNC Symbol;Acc:HGNC:6349]	4177.54	0.00331297	0.197079	0.0168104	0.986588	1	1.0023
ENSG00000102572	STK24	serine/threonine kinase 24 [Source:HGNC Symbol;Acc:HGNC:11403]	5845.5	-0.00422421	0.0893656	-0.0472689	0.962299	1	-1.00293
ENSG00000102678	FGF9	fibroblast growth factor 9 [Source:HGNC Symbol;Acc:HGNC:3687]	4.12416	0.753874	0.9302	0.810443	0.417686	1	1.68631
ENSG00000102710	SUPT20H	SPT20 homolog, SAGA complex component [Source:HGNC Symbol;Acc:HGNC:20596]	1238.4	-0.0496381	0.11681	-0.424946	0.670876	1	-1.03501
ENSG00000102753	KPNA3	karyopherin subunit alpha 3 [Source:HGNC Symbol;Acc:HGNC:6396]	2762.32	-0.0320015	0.151373	-0.211408	0.832569	1	-1.02243
ENSG00000102763	VWA8	von Willebrand factor A domain containing 8 [Source:HGNC Symbol;Acc:HGNC:29071]	1473.43	0.0938953	0.151591	0.619399	0.535654	1	1.06725
ENSG00000102854	MSLN	mesothelin [Source:HGNC Symbol;Acc:HGNC:7371]	1578.79	0.0378729	0.356258	0.106308	0.915338	1	1.0266
ENSG00000102897	LYRM1	LYR motif containing 1 [Source:HGNC Symbol;Acc:HGNC:25074]	729.742	0.0564464	0.121161	0.465878	0.641303	1	1.0399
ENSG00000102962	CCL22	C-C motif chemokine ligand 22 [Source:HGNC Symbol;Acc:HGNC:10621]	4.88287	-0.34609	0.569934	-0.607246	0.543688	1	-1.27111
ENSG00000102996	MMP15	matrix metallopeptidase 15 [Source:HGNC Symbol;Acc:HGNC:7161]	675.227	0.147158	0.15042	0.978316	0.327918	1	1.10739
ENSG00000103021	CCDC113	coiled-coil domain containing 113 [Source:HGNC Symbol;Acc:HGNC:25002]	471.922	0.0585198	0.172367	0.339507	0.734228	1	1.0414
ENSG00000103042	SLC38A7	solute carrier family 38 member 7 [Source:HGNC Symbol;Acc:HGNC:25582]	559.247	0.0346146	0.158433	0.218481	0.827054	1	1.02428
ENSG00000103044	HAS3	hyaluronan synthase 3 [Source:HGNC Symbol;Acc:HGNC:4820]	923.642	-0.0934352	0.46899	-0.199226	0.842086	1	-1.06691
ENSG00000103047	TANGO6	transport and golgi organization 6 homolog [Source:HGNC Symbol;Acc:HGNC:25749]	736.678	-0.0329236	0.202273	-0.162768	0.870701	1	-1.02308
ENSG00000103051	COG4	component of oligomeric golgi complex 4 [Source:HGNC Symbol;Acc:HGNC:18620]	2009.45	0.01823	0.107334	0.169844	0.865133	1	1.01272
ENSG00000103061	SLC7A6OS	solute carrier family 7 member 6 opposite strand [Source:HGNC Symbol;Acc:HGNC:25807]	789.943	-0.123881	0.111906	-1.10701	0.268289	1	-1.08966
ENSG00000103089	FA2H	fatty acid 2-hydroxylase [Source:HGNC Symbol;Acc:HGNC:21197]	220.876	0.396162	0.257295	1.53972	0.123628	1	1.316
ENSG00000103148	NPRL3	NPR3 like, GATOR1 complex subunit [Source:HGNC Symbol;Acc:HGNC:14124]	1837.85	-0.0122923	0.0835183	-0.14718	0.88299	1	-1.00856
ENSG00000103175	WFDC1	WAP four-disulfide core domain 1 [Source:HGNC Symbol;Acc:HGNC:15466]	5.21775	0.551725	0.548763	1.0054	0.314706	1	1.46584
ENSG00000103202	NME4	NME/NM23 nucleoside diphosphate kinase 4 [Source:HGNC Symbol;Acc:HGNC:7852]	4200.76	-0.0451843	0.1768	-0.255567	0.798285	1	-1.03181
ENSG00000103222	ABCC1	ATP binding cassette subfamily C member 1 [Source:HGNC Symbol;Acc:HGNC:51]	1830.52	-0.0585598	0.199352	-0.29375	0.768949	1	-1.04143
ENSG00000103227	LMF1	lipase maturation factor 1 [Source:HGNC Symbol;Acc:HGNC:14154]	230.579	0.278751	0.295625	0.94292	0.345722	1	1.21314
ENSG00000103241	FOXF1	forkhead box F1 [Source:HGNC Symbol;Acc:HGNC:3809]	1.39442	-0.626903	1.32732	-0.472308	0.636707	1	-1.54425
ENSG00000103316	CRYM	crystallin mu [Source:HGNC Symbol;Acc:HGNC:2418]	1.37423	-1.30002	1.37343	-0.946548	0.343869	1	-2.46233
ENSG00000103343	ZNF174	zinc finger protein 174 [Source:HGNC Symbol;Acc:HGNC:12963]	334.485	0.0543756	0.112736	0.482328	0.629573	1	1.03841
ENSG00000103351	CLUAP1	clusterin associated protein 1 [Source:HGNC Symbol;Acc:HGNC:19009]	561.901	0.0544724	0.132872	0.409962	0.681834	1	1.03848
ENSG00000103356	EARS2	glutamyl-tRNA synthetase 2, mitochondrial [Source:HGNC Symbol;Acc:HGNC:29419]	1492.08	-0.0198582	0.129087	-0.153836	0.877739	1	-1.01386
ENSG00000103365	GGA2	golgi associated, gamma adaptin ear containing, ARF binding protein 2 [Source:HGNC Symbol;Acc:HGNC:16064]	2854.33	-0.00819605	0.164645	-0.04978	0.960298	1	-1.0057
ENSG00000103381	CPPED1	calcineurin like phosphoesterase domain containing 1 [Source:HGNC Symbol;Acc:HGNC:25632]	575.883	-0.0120423	0.191458	-0.0628981	0.949848	1	-1.00838
ENSG00000103485	QPRT	quinolinate phosphoribosyltransferase [Source:HGNC Symbol;Acc:HGNC:9755]	771.831	0.987186	0.559798	1.76347	0.0778215	1	1.98231
ENSG00000103494	RPGRIP1L	RPGRIP1 like [Source:HGNC Symbol;Acc:HGNC:29168]	336.761	0.242546	0.182219	1.33107	0.183165	1	1.18308
ENSG00000103510	KAT8	lysine acetyltransferase 8 [Source:HGNC Symbol;Acc:HGNC:17933]	902.054	0.0453627	0.0861401	0.526615	0.598461	1	1.03194
ENSG00000103512	NOMO1	NODAL modulator 1 [Source:HGNC Symbol;Acc:HGNC:30060]	424.594	0.0840291	0.838334	0.100234	0.920159	1	1.05997
ENSG00000103723	AP3B2	adaptor related protein complex 3 subunit beta 2 [Source:HGNC Symbol;Acc:HGNC:567]	63.4687	0.691045	0.459402	1.50423	0.132523	1	1.61445
ENSG00000103742	IGDCC4	immunoglobulin superfamily DCC subclass member 4 [Source:HGNC Symbol;Acc:HGNC:13770]	5.39413	0.217212	0.477799	0.454609	0.649391	1	1.16248
ENSG00000103888	CEMIP	cell migration inducing hyaluronidase 1 [Source:HGNC Symbol;Acc:HGNC:29213]	290.675	0.321784	0.820033	0.392404	0.69476	1	1.24988
ENSG00000103978	TMEM87A	transmembrane protein 87A [Source:HGNC Symbol;Acc:HGNC:24522]	1811.43	-0.0398833	0.100869	-0.395398	0.692549	1	-1.02803
ENSG00000104043	ATP8B4	ATPase phospholipid transporting 8B4 (putative) [Source:HGNC Symbol;Acc:HGNC:13536]	8.3075	0.850929	0.792672	1.07349	0.283049	1	1.80366
ENSG00000104055	TGM5	transglutaminase 5 [Source:HGNC Symbol;Acc:HGNC:11781]	5.48351	-1.10598	0.839941	-1.31674	0.187926	1	-2.15245
ENSG00000104129	DNAJC17	DnaJ heat shock protein family (Hsp40) member C17 [Source:HGNC Symbol;Acc:HGNC:25556]	330.81	-0.0360726	0.142882	-0.252464	0.800682	1	-1.02532
ENSG00000104133	SPG11	SPG11 vesicle trafficking associated, spatacsin [Source:HGNC Symbol;Acc:HGNC:11226]	1350.68	0.0143424	0.1402	0.1023	0.918519	1	1.00999
ENSG00000104219	ZDHHC2	zinc finger DHHC-type palmitoyltransferase 2 [Source:HGNC Symbol;Acc:HGNC:18469]	298.203	0.158216	0.311826	0.507386	0.611884	1	1.11591
ENSG00000104290	FZD3	frizzled class receptor 3 [Source:HGNC Symbol;Acc:HGNC:4041]	484.823	-0.0167988	0.250968	-0.0669358	0.946633	1	-1.01171
ENSG00000104299	INTS9	integrator complex subunit 9 [Source:HGNC Symbol;Acc:HGNC:25592]	513.073	-0.0142887	0.115182	-0.124053	0.901273	1	-1.00995
ENSG00000104332	SFRP1	secreted frizzled related protein 1 [Source:HGNC Symbol;Acc:HGNC:10776]	8719.14	0.0429416	0.0918135	0.467705	0.639996	1	1.03021
ENSG00000104368	PLAT	plasminogen activator, tissue type [Source:HGNC Symbol;Acc:HGNC:9051]	1762.96	0.0232555	0.1836	0.126664	0.899206	1	1.01625
ENSG00000104388	RAB2A	RAB2A, member RAS oncogene family [Source:HGNC Symbol;Acc:HGNC:9763]	4506.66	-0.0427635	0.0750131	-0.57008	0.568624	1	-1.03009
ENSG00000104419	NDRG1	N-myc downstream regulated 1 [Source:HGNC Symbol;Acc:HGNC:7679]	15674	-0.172588	0.658212	-0.262207	0.793162	1	-1.12708
ENSG00000104490	NCALD	neurocalcin delta [Source:HGNC Symbol;Acc:HGNC:7655]	12.8646	0.615937	0.665022	0.92619	0.354347	1	1.53255
ENSG00000104643	MTMR9	myotubularin related protein 9 [Source:HGNC Symbol;Acc:HGNC:14596]	466.908	-0.0722428	0.153468	-0.470736	0.637829	1	-1.05135
ENSG00000104691	UBXN8	UBX domain protein 8 [Source:HGNC Symbol;Acc:HGNC:30307]	385.754	0.00466241	0.124819	0.0373535	0.970203	1	1.00324
ENSG00000104723	TUSC3	tumor suppressor candidate 3 [Source:HGNC Symbol;Acc:HGNC:30242]	1563.11	-0.0272597	0.0833676	-0.326981	0.743682	1	-1.01907
ENSG00000104760	FGL1	fibrinogen like 1 [Source:HGNC Symbol;Acc:HGNC:3695]	7.00392	1.71481	1.09207	1.57023	0.116361	1	3.28252
ENSG00000104763	ASAH1	N-acylsphingosine amidohydrolase 1 [Source:HGNC Symbol;Acc:HGNC:735]	1859.32	-0.0844246	0.111104	-0.759873	0.44733	1	-1.06026
ENSG00000104774	MAN2B1	mannosidase alpha class 2B member 1 [Source:HGNC Symbol;Acc:HGNC:6826]	2666.57	0.135375	0.185851	0.72841	0.466363	1	1.09838
ENSG00000104814	MAP4K1	mitogen-activated protein kinase kinase kinase kinase 1 [Source:HGNC Symbol;Acc:HGNC:6863]	15.0444	-0.233933	0.499866	-0.467991	0.639791	1	-1.17604
ENSG00000104823	ECH1	enoyl-CoA hydratase 1 [Source:HGNC Symbol;Acc:HGNC:3149]	3787.75	0.127397	0.20301	0.627539	0.530306	1	1.09232
ENSG00000104826	LHB	luteinizing hormone subunit beta [Source:HGNC Symbol;Acc:HGNC:6584]	2.00844	0.715501	0.76102	0.940186	0.347122	1	1.64205
ENSG00000104870	FCGRT	Fc fragment of IgG receptor and transporter [Source:HGNC Symbol;Acc:HGNC:3621]	21.0241	0.297753	0.541689	0.549674	0.582543	1	1.22923
ENSG00000104894	CD37	CD37 molecule [Source:HGNC Symbol;Acc:HGNC:1666]	41.4924	0.12321	0.570442	0.215991	0.828995	1	1.08916
ENSG00000104901	DKKL1	dickkopf like acrosomal protein 1 [Source:HGNC Symbol;Acc:HGNC:16528]	5.66675	0.0523958	0.707654	0.0740416	0.940977	1	1.03699
ENSG00000104907	TRMT1	tRNA methyltransferase 1 [Source:HGNC Symbol;Acc:HGNC:25980]	1602.96	0.018664	0.116955	0.159583	0.87321	1	1.01302
ENSG00000104915	STX10	syntaxin 10 [Source:HGNC Symbol;Acc:HGNC:11428]	1431.01	0.0659705	0.129934	0.507723	0.611648	1	1.04679
ENSG00000104953	TLE6	TLE family member 6, subcortical maternal complex member [Source:HGNC Symbol;Acc:HGNC:30788]	27.1863	0.494196	0.491304	1.00589	0.31447	1	1.40854
ENSG00000105072	C19orf44	chromosome 19 open reading frame 44 [Source:HGNC Symbol;Acc:HGNC:26141]	208.446	0.0654143	0.160745	0.406944	0.684049	1	1.04639
ENSG00000105127	AKAP8	A-kinase anchoring protein 8 [Source:HGNC Symbol;Acc:HGNC:378]	1342.99	-0.0227501	0.112347	-0.202499	0.839527	1	-1.01589
ENSG00000105135	ILVBL	ilvB acetolactate synthase like [Source:HGNC Symbol;Acc:HGNC:6041]	2272.87	-0.029062	0.131145	-0.221602	0.824623	1	-1.02035
ENSG00000105141	CASP14	caspase 14 [Source:HGNC Symbol;Acc:HGNC:1502]	37.274	-0.68017	1.40192	-0.485172	0.627555	1	-1.60233
ENSG00000105186	ANKRD27	ankyrin repeat domain 27 [Source:HGNC Symbol;Acc:HGNC:25310]	1769.25	-0.102866	0.109183	-0.942147	0.346117	1	-1.0739
ENSG00000105202	FBL	fibrillarin [Source:HGNC Symbol;Acc:HGNC:3599]	8991.8	0.0180872	0.138709	0.130397	0.896253	1	1.01262
ENSG00000105223	PLD3	phospholipase D family member 3 [Source:HGNC Symbol;Acc:HGNC:17158]	3054.47	0.151445	0.20195	0.749911	0.453308	1	1.11068
ENSG00000105270	CLIP3	CAP-Gly domain containing linker protein 3 [Source:HGNC Symbol;Acc:HGNC:24314]	26.9474	0.235461	0.691939	0.340292	0.733637	1	1.17728
ENSG00000105327	BBC3	BCL2 binding component 3 [Source:HGNC Symbol;Acc:HGNC:17868]	464.73	0.109006	0.322682	0.337814	0.735503	1	1.07849
ENSG00000105329	TGFB1	transforming growth factor beta 1 [Source:HGNC Symbol;Acc:HGNC:11766]	2467.74	-0.0203693	0.226055	-0.0901078	0.928202	1	-1.01422
ENSG00000105369	CD79A	CD79a molecule [Source:HGNC Symbol;Acc:HGNC:1698]	4.41347	-0.616853	0.679636	-0.907623	0.364077	1	-1.53353
ENSG00000105371	ICAM4	intercellular adhesion molecule 4 (Landsteiner-Wiener blood group) [Source:HGNC Symbol;Acc:HGNC:5347]	4.09825	0.504521	0.653234	0.772343	0.439911	1	1.41865
ENSG00000105373	NOP53	NOP53 ribosome biogenesis factor [Source:HGNC Symbol;Acc:HGNC:4333]	8805.21	0.0660573	0.263743	0.250461	0.802231	1	1.04685
ENSG00000105392	CRX	cone-rod homeobox [Source:HGNC Symbol;Acc:HGNC:2383]	62.7098	0.0682632	0.270496	0.252362	0.800761	1	1.04845
ENSG00000105483	CARD8	caspase recruitment domain family member 8 [Source:HGNC Symbol;Acc:HGNC:17057]	308.959	0.0702663	0.148291	0.47384	0.635614	1	1.04991
ENSG00000105509	HAS1	hyaluronan synthase 1 [Source:HGNC Symbol;Acc:HGNC:4818]	2.11008	-1.31984	1.3387	-0.985912	0.324176	1	-2.49639
ENSG00000105549	THEG	theg spermatid protein [Source:HGNC Symbol;Acc:HGNC:13706]	16.8592	-0.213303	0.770333	-0.276897	0.781859	1	-1.15934
ENSG00000105559	PLEKHA4	pleckstrin homology domain containing A4 [Source:HGNC Symbol;Acc:HGNC:14339]	467.184	-0.105829	0.561695	-0.18841	0.850555	1	-1.07611
ENSG00000105610	KLF1	Kruppel like factor 1 [Source:HGNC Symbol;Acc:HGNC:6345]	1.35977	-1.1834	1.39644	-0.847441	0.39675	1	-2.27111
ENSG00000105641	SLC5A5	solute carrier family 5 member 5 [Source:HGNC Symbol;Acc:HGNC:11040]	15.6043	1.58655	0.9344	1.69794	0.0895193	1	3.00331
ENSG00000105649	RAB3A	RAB3A, member RAS oncogene family [Source:HGNC Symbol;Acc:HGNC:9777]	169.22	0.128976	0.324764	0.397137	0.691267	1	1.09352
ENSG00000105679	GAPDHS	glyceraldehyde-3-phosphate dehydrogenase, spermatogenic [Source:HGNC Symbol;Acc:HGNC:24864]	19.1589	-0.233194	0.253644	-0.919375	0.357899	1	-1.17543
ENSG00000105695	MAG	myelin associated glycoprotein [Source:HGNC Symbol;Acc:HGNC:6783]	5.90971	0.704334	1.23946	0.568257	0.56986	1	1.62939
ENSG00000105697	HAMP	hepcidin antimicrobial peptide [Source:HGNC Symbol;Acc:HGNC:15598]	3.86348	0.697876	0.773243	0.902531	0.366775	1	1.62211
ENSG00000105701	FKBP8	FKBP prolyl isomerase 8 [Source:HGNC Symbol;Acc:HGNC:3724]	7583.38	0.0188022	0.169458	0.110955	0.911652	1	1.01312
ENSG00000105708	ZNF14	zinc finger protein 14 [Source:HGNC Symbol;Acc:HGNC:12924]	168.066	0.149422	0.171616	0.87068	0.383929	1	1.10913
ENSG00000105723	GSK3A	glycogen synthase kinase 3 alpha [Source:HGNC Symbol;Acc:HGNC:4616]	2401.68	-0.0333277	0.102066	-0.326531	0.744023	1	-1.02337
ENSG00000105737	GRIK5	glutamate ionotropic receptor kainate type subunit 5 [Source:HGNC Symbol;Acc:HGNC:4583]	13.9132	0.570645	0.41412	1.37797	0.168213	1	1.48519
ENSG00000105738	SIPA1L3	signal induced proliferation associated 1 like 3 [Source:HGNC Symbol;Acc:HGNC:23801]	1474.72	-0.00697435	0.165654	-0.0421019	0.966417	1	-1.00485
ENSG00000105750	ZNF85	zinc finger protein 85 [Source:HGNC Symbol;Acc:HGNC:13160]	131.081	-0.336664	0.27915	-1.20603	0.227805	1	-1.26283
ENSG00000105771	SMG9	SMG9 nonsense mediated mRNA decay factor [Source:HGNC Symbol;Acc:HGNC:25763]	1090.91	0.0863931	0.122185	0.70707	0.479523	1	1.06171
ENSG00000105778	AVL9	AVL9 cell migration associated [Source:HGNC Symbol;Acc:HGNC:28994]	2253.52	-0.0768089	0.143362	-0.535768	0.592119	1	-1.05468
ENSG00000105819	PMPCB	peptidase, mitochondrial processing subunit beta [Source:HGNC Symbol;Acc:HGNC:9119]	3624.12	0.103704	0.119582	0.867215	0.385824	1	1.07453
ENSG00000105821	DNAJC2	DnaJ heat shock protein family (Hsp40) member C2 [Source:HGNC Symbol;Acc:HGNC:13192]	2085.68	-0.113349	0.136666	-0.829384	0.406887	1	-1.08174
ENSG00000105865	DUS4L	dihydrouridine synthase 4 like [Source:HGNC Symbol;Acc:HGNC:21517]	447.087	-0.00569292	0.109798	-0.0518491	0.958649	1	-1.00395
ENSG00000105866	SP4	Sp4 transcription factor [Source:HGNC Symbol;Acc:HGNC:11209]	173.55	0.000427726	0.245631	0.00174134	0.998611	1	1.0003
ENSG00000105875	WDR91	WD repeat domain 91 [Source:HGNC Symbol;Acc:HGNC:24997]	534.985	0.150603	0.268489	0.560927	0.574847	1	1.11003
ENSG00000105877	DNAH11	dynein axonemal heavy chain 11 [Source:HGNC Symbol;Acc:HGNC:2942]	15.0861	0.102406	0.848368	0.120709	0.903921	1	1.07356
ENSG00000105889	STEAP1B	STEAP family member 1B [Source:HGNC Symbol;Acc:HGNC:41907]	4.89518	0.0961711	0.42363	0.227017	0.820411	1	1.06893
ENSG00000105894	PTN	pleiotrophin [Source:HGNC Symbol;Acc:HGNC:9630]	4.44164	-0.0683204	0.470888	-0.145088	0.884641	1	-1.0485
ENSG00000105928	GSDME	gasdermin E [Source:HGNC Symbol;Acc:HGNC:2810]	1746.16	-0.0113929	0.0961032	-0.118549	0.905633	1	-1.00793
ENSG00000105939	ZC3HAV1	zinc finger CCCH-type containing, antiviral 1 [Source:HGNC Symbol;Acc:HGNC:23721]	2205.61	-0.0855905	0.0935361	-0.915053	0.360164	1	-1.06112
ENSG00000105971	CAV2	caveolin 2 [Source:HGNC Symbol;Acc:HGNC:1528]	4722.75	-0.125203	0.198053	-0.632168	0.527277	1	-1.09066
ENSG00000105996	HOXA2	homeobox A2 [Source:HGNC Symbol;Acc:HGNC:5103]	90.376	0.106885	0.160956	0.664066	0.506648	1	1.0769
ENSG00000105997	HOXA3	homeobox A3 [Source:HGNC Symbol;Acc:HGNC:5104]	614.845	0.0705116	0.223547	0.315421	0.752442	1	1.05009
ENSG00000106013	ANKRD7	ankyrin repeat domain 7 [Source:HGNC Symbol;Acc:HGNC:18588]	1.02026	0.462521	1.296	0.356885	0.721178	1	1.37795
ENSG00000106025	TSPAN12	tetraspanin 12 [Source:HGNC Symbol;Acc:HGNC:21641]	95.3319	-0.358898	0.400863	-0.895312	0.37062	1	-1.28245
ENSG00000106028	SSBP1	single stranded DNA binding protein 1 [Source:HGNC Symbol;Acc:HGNC:11317]	2915.97	-0.0849124	0.17218	-0.493162	0.621898	1	-1.06062
ENSG00000106031	HOXA13	homeobox A13 [Source:HGNC Symbol;Acc:HGNC:5102]	6.87196	0	1.35481	0	1	1	-1
ENSG00000106038	EVX1	even-skipped homeobox 1 [Source:HGNC Symbol;Acc:HGNC:3506]	1.07097	-0.253265	1.02192	-0.247831	0.804265	1	-1.1919
ENSG00000106066	CPVL	carboxypeptidase vitellogenic like [Source:HGNC Symbol;Acc:HGNC:14399]	662.996	-0.241483	0.387786	-0.622722	0.533467	1	-1.18221
ENSG00000106070	GRB10	growth factor receptor bound protein 10 [Source:HGNC Symbol;Acc:HGNC:4564]	1610.9	0.0786111	0.164529	0.477793	0.632797	1	1.056
ENSG00000106128	GHRHR	growth hormone releasing hormone receptor [Source:HGNC Symbol;Acc:HGNC:4266]	1.52571	0	1.5623	0	1	1	-1
ENSG00000106278	PTPRZ1	protein tyrosine phosphatase receptor type Z1 [Source:HGNC Symbol;Acc:HGNC:9685]	210.057	-0.0436937	0.219982	-0.198624	0.842557	1	-1.03075
ENSG00000106336	FBXO24	F-box protein 24 [Source:HGNC Symbol;Acc:HGNC:13595]	29.4561	0.198995	0.286424	0.694756	0.487208	1	1.1479
ENSG00000106355	LSM5	LSM5 homolog, U6 small nuclear RNA and mRNA degradation associated [Source:HGNC Symbol;Acc:HGNC:17162]	1206.19	-0.0916848	0.222837	-0.411443	0.680748	1	-1.06561
ENSG00000106366	SERPINE1	serpin family E member 1 [Source:HGNC Symbol;Acc:HGNC:8583]	6378.67	-0.0452548	0.30684	-0.147486	0.882748	1	-1.03187
ENSG00000106384	MOGAT3	monoacylglycerol O-acyltransferase 3 [Source:HGNC Symbol;Acc:HGNC:23249]	1.89303	-1.05698	0.907009	-1.16535	0.243878	1	-2.08057
ENSG00000106392	C1GALT1	core 1 synthase, glycoprotein-N-acetylgalactosamine 3-beta-galactosyltransferase 1 [Source:HGNC Symbol;Acc:HGNC:24337]	692.901	-0.0906616	0.241189	-0.375894	0.706996	1	-1.06486
ENSG00000106399	RPA3	replication protein A3 [Source:HGNC Symbol;Acc:HGNC:10291]	930.668	-0.119824	0.252949	-0.473708	0.635708	1	-1.0866
ENSG00000106415	GLCCI1	glucocorticoid induced 1 [Source:HGNC Symbol;Acc:HGNC:18713]	445.143	0.12855	0.238164	0.539753	0.589367	1	1.09319
ENSG00000106526	ACTR3C	actin related protein 3C [Source:HGNC Symbol;Acc:HGNC:37282]	42.8185	-0.354412	0.326689	-1.08486	0.277984	1	-1.27846
ENSG00000106538	RARRES2	retinoic acid receptor responder 2 [Source:HGNC Symbol;Acc:HGNC:9868]	1.60477	-0.25051	1.43425	-0.174663	0.861344	1	-1.18963
ENSG00000106546	AHR	aryl hydrocarbon receptor [Source:HGNC Symbol;Acc:HGNC:348]	1682.78	0.231811	0.295833	0.783585	0.433283	1	1.17431
ENSG00000106560	GIMAP2	GTPase, IMAP family member 2 [Source:HGNC Symbol;Acc:HGNC:21789]	7.16218	0.809121	0.732467	1.10465	0.269311	1	1.75214
ENSG00000106617	PRKAG2	protein kinase AMP-activated non-catalytic subunit gamma 2 [Source:HGNC Symbol;Acc:HGNC:9386]	1972.16	-0.0819393	0.116947	-0.700652	0.48352	1	-1.05844
ENSG00000106633	GCK	glucokinase [Source:HGNC Symbol;Acc:HGNC:4195]	22.8974	-0.0402602	0.412112	-0.0976923	0.922177	1	-1.0283
ENSG00000106686	SPATA6L	spermatogenesis associated 6 like [Source:HGNC Symbol;Acc:HGNC:25472]	50.6349	0.282852	0.362493	0.780297	0.435216	1	1.2166
ENSG00000106701	FSD1L	fibronectin type III and SPRY domain containing 1 like [Source:HGNC Symbol;Acc:HGNC:13753]	99.9013	0.175899	0.361464	0.486629	0.626521	1	1.12967
ENSG00000106714	CNTNAP3	contactin associated protein family member 3 [Source:HGNC Symbol;Acc:HGNC:13834]	197.193	-0.0330891	0.488728	-0.0677045	0.946021	1	-1.0232
ENSG00000106772	PRUNE2	prune homolog 2 with BCH domain [Source:HGNC Symbol;Acc:HGNC:25209]	143.745	-0.0762454	0.482565	-0.158	0.874457	1	-1.05427
ENSG00000106823	ECM2	extracellular matrix protein 2 [Source:HGNC Symbol;Acc:HGNC:3154]	49.3544	0.569028	0.407968	1.39479	0.16308	1	1.48352
ENSG00000106829	TLE4	TLE family member 4, transcriptional corepressor [Source:HGNC Symbol;Acc:HGNC:11840]	289.337	-0.0737039	0.175186	-0.420718	0.673961	1	-1.05242
ENSG00000106927	AMBP	alpha-1-microglobulin/bikunin precursor [Source:HGNC Symbol;Acc:HGNC:453]	4.95928	0	1.34074	0	1	1	-1
ENSG00000106948	AKNA	AT-hook transcription factor [Source:HGNC Symbol;Acc:HGNC:24108]	531.711	0.166885	0.122414	1.36329	0.172792	1	1.12263
ENSG00000106976	DNM1	dynamin 1 [Source:HGNC Symbol;Acc:HGNC:2972]	350.849	0.171414	0.258669	0.662676	0.507538	1	1.12616
ENSG00000106993	CDC37L1	cell division cycle 37 like 1 [Source:HGNC Symbol;Acc:HGNC:17179]	664.566	0.0342459	0.114252	0.299741	0.764375	1	1.02402
ENSG00000107104	KANK1	KN motif and ankyrin repeat domains 1 [Source:HGNC Symbol;Acc:HGNC:19309]	2171.15	-0.0840173	0.144392	-0.581868	0.560656	1	-1.05997
ENSG00000107105	ELAVL2	ELAV like RNA binding protein 2 [Source:HGNC Symbol;Acc:HGNC:3313]	318.977	-0.0195672	0.206364	-0.0948188	0.924459	1	-1.01366
ENSG00000107147	KCNT1	potassium sodium-activated channel subfamily T member 1 [Source:HGNC Symbol;Acc:HGNC:18865]	5.97231	0.68451	0.68937	0.99295	0.320734	1	1.60716
ENSG00000107159	CA9	carbonic anhydrase 9 [Source:HGNC Symbol;Acc:HGNC:1383]	1262.24	-0.313403	1.06834	-0.293355	0.769251	1	-1.24264
ENSG00000107185	RGP1	RGP1 homolog, RAB6A GEF complex partner 1 [Source:HGNC Symbol;Acc:HGNC:21965]	2817.92	0.0498349	0.111092	0.448592	0.653726	1	1.03515
ENSG00000107187	LHX3	LIM homeobox 3 [Source:HGNC Symbol;Acc:HGNC:6595]	1.30932	0.276977	1.23842	0.223654	0.823027	1	1.21165
ENSG00000107249	GLIS3	GLIS family zinc finger 3 [Source:HGNC Symbol;Acc:HGNC:28510]	91.8547	-0.0495606	0.414949	-0.119438	0.904929	1	-1.03495
ENSG00000107263	RAPGEF1	Rap guanine nucleotide exchange factor 1 [Source:HGNC Symbol;Acc:HGNC:4568]	2162.76	-0.0414567	0.178219	-0.232617	0.816059	1	-1.02915
ENSG00000107331	ABCA2	ATP binding cassette subfamily A member 2 [Source:HGNC Symbol;Acc:HGNC:32]	5322.88	0.228173	0.231172	0.987029	0.323629	1	1.17135
ENSG00000107338	SHB	SH2 domain containing adaptor protein B [Source:HGNC Symbol;Acc:HGNC:10838]	1326.37	-0.0312687	0.151798	-0.205989	0.836799	1	-1.02191
[truncated: 17,199 more rows]

## Sheet: deg_mcf10a_pend
ensembl_gene_id	hgnc_symbol	description	baseMean	log2FoldChange	lfcSE	stat	pvalue	padj	FC
[truncated: 17,902 more rows]

## Sheet: deg_mcf10a_form
ensembl_gene_id	hgnc_symbol	description	baseMean	log2FoldChange	lfcSE	stat	pvalue	padj	FC
[truncated: 17,902 more rows]

[truncated: 4 more sheets: deg_mcf7_pend, deg_mcf7_form, kegg_mcf10a_form, kegg_mcf10a_pend]
